# Supplementary material for: Crystal structure of bis­[tetra­kis­(tetra­hydro­furan-κO)lithium] bis[μ-2,2′,2′′-methanetriyltris(4,6-di-tert-butylphenolato)-κ4 O,O′:O′,O′′]­dimagnesiate
Source: Acta Crystallogr E Crystallogr Commun. 2017 Jun 13;73(Pt 7):1026–8. doi: 10.1107/S2056989017008337 (PMC5499282; doi:10.1107/S2056989017008337)
Supplement: Supplementary file 1 [file e-73-01026-sup1.cif]

##############################################################################
#                                                                            #
# This CIF contains the data in a paper accepted for publication in          #
# Acta Crystallographica Section E. It conforms to the requirements of       #
# Notes for Authors for Acta Crystallographica Section E, and has been       #
# peer reviewed under the auspices of the IUCr Commission on Journals.       #
#                                                                            #
# Full details of the Crystallographic Information File format               #
# are given in the paper "The Crystallographic Information File (CIF):       #
# a New Standard Archive File for Crystallography" by S. R. Hall, F. H.      #
# Allen and I. D. Brown [Acta Cryst. (1991), A47, 655-685].                  #
#                                                                            #
# The current version of the core CIF dictionary is obtainable from          #
# ftp://ftp.iucr.org/pub/cif_core.dic.                                       #
#                                                                            #
# Software is freely available for graphical display of the structure(s)     #
# in this CIF. For information consult the CIF software page                 #
# http://www.iucr.org/resources/cif/software.                                #
#                                                                            #
# This file may be used for bona fide research purposes within the           #
# scientific community so long as proper attribution is given to the journal # 
# article from which it was obtained.                                        #
#                                                                            #
##############################################################################
data_I
_audit_creation_method     SHELXL-97
_journal_date_recd_electronic     2017-05-18
_journal_date_accepted     2017-06-06
_journal_name_full     'Acta Crystallographica, Section E'
_journal_year     2017
_journal_volume     73
_journal_issue      7
_journal_page_first     1026
_journal_page_last     1028
_journal_paper_category     GM
_journal_paper_doi     10.1107/S2056989017008337
_journal_coeditor_code     ZS2380
_publ_contact_author_name     'Hongyan Zhou'
_publ_contact_author_address
;
College of Science, Gansu Agricultural University, Lanzhou 730070,
People's Republic of China
;
_publ_contact_author_email     'zhouhy@gsau.edu.cn'
_publ_contact_author_fax     '+869317631212'
_publ_contact_author_phone     '+869317631212'
_publ_section_title
;\
Crystal structure of bis[tetrakis(tetrahydrofuran-\k<i>O</i>)lithium]
bis[\m-2,2',2''-methanetriyltris(4,6-di-<i>tert</i>-butylphenolato)-\
\k^4^<i>O</i>,<i>O</i>':<i>O</i>',<i>O</i>'']dimagnesiate
;
_publ_section_title_footnote     .
loop_
    _publ_author_name
    _publ_author_footnote
    _publ_author_address
    'Zhou, Hongyan' .
;
College of Science, Gansu Agricultural University, Lanzhou 730070,
People's Republic of China
;
    'Wang, Lei' .
;
College of Chemistry and Chemical Engineering, Northwest Normal University,
Lanzhou 730070,
People's Republic of China
;
_publ_section_synopsis
;
The heterobimetallic complex comprises discrete Li--THF complex cations and
centrosymmetric bimetallic Mg dianions with the tridentate phenolic ligand
tris(3,5-di-<i>tert</i>-butyl-2-hydroxyphenyl)methane in an ion-association
mode, with each metal complex core four-coordinate with distorted tetrahedral
stereochemistry.
;
_chemical_name_systematic
;\
Bis[tetrakis(tetrahydrofuran-\k<i>O</i>)lithium]
bis[\m-2,2',2''-methanetriyltris(4,6-di-<i>tert</i>-butylphenolato)-\
\k^4^<i>O</i>,<i>O</i>':<i>O</i>',<i>O</i>'']dimagnesiate
;
_chemical_name_common     ?
_chemical_formula_moiety     '2(C16 H32 Li O4 +), C86 H122 Mg2 O6 2-'
_chemical_formula_sum     'C118 H186 Li2 Mg2 O14'
_chemical_formula_iupac     '[Li (C4 H8 O1)4] [Mg2 (C43 H61 O3)2]'
_chemical_formula_weight     1891.17
_chemical_melting_point     ?
_symmetry_cell_setting     monoclinic
_symmetry_space_group_name_H-M     'P 21/n'
_symmetry_space_group_name_hall     '-P 2yn'
loop_
    _symmetry_equiv_pos_as_xyz
    'x, y, z'
    '-x+1/2, y+1/2, -z+1/2'
    '-x, -y, -z'
    'x-1/2, -y-1/2, z-1/2'
_cell_length_a     13.6185(4)
_cell_length_b     22.6439(18)
_cell_length_c     18.5341(6)
_cell_angle_alpha     90.00
_cell_angle_beta     90.811(3)
_cell_angle_gamma     90.00
_cell_volume     5714.9(5)
_cell_formula_units_Z     2
_cell_measurement_reflns_used     10054
_cell_measurement_theta_min     2.5
_cell_measurement_theta_max     26.7
_cell_measurement_temperature     293(2)
_exptl_crystal_description     block
_exptl_crystal_colour     colorless
_exptl_crystal_size_max     0.40
_exptl_crystal_size_mid     0.21
_exptl_crystal_size_min     0.19
_exptl_crystal_density_diffrn     1.099
_exptl_crystal_density_meas     ?
_exptl_crystal_density_method     'not measured'
_exptl_crystal_F_000     2072
_exptl_absorpt_coefficient_mu     0.079
_exptl_absorpt_correction_type     none
_exptl_absorpt_process_details     ?
_exptl_absorpt_correction_T_min     ?
_exptl_absorpt_correction_T_max     ?
_exptl_special_details     ?
_diffrn_ambient_temperature     293(2)
_diffrn_radiation_type     MoK\a
_diffrn_radiation_wavelength     0.71073
_diffrn_radiation_source     'fine-focus sealed tube'
_diffrn_radiation_monochromator     graphite
_diffrn_measurement_device_type     'Bruker SMART 1000'
_diffrn_measurement_method     'phi and omega scans'
_diffrn_detector_area_resol_mean     ?
_diffrn_reflns_number     26088
_diffrn_reflns_av_R_equivalents     0.0576
_diffrn_reflns_av_sigmaI/netI     0.0847
_diffrn_reflns_theta_min     2.99
_diffrn_reflns_theta_max     25.00
_diffrn_reflns_theta_full     25.00
_diffrn_measured_fraction_theta_max     0.998
_diffrn_measured_fraction_theta_full     0.998
_diffrn_reflns_limit_h_min     -16
_diffrn_reflns_limit_h_max     16
_diffrn_reflns_limit_k_min     -26
_diffrn_reflns_limit_k_max     25
_diffrn_reflns_limit_l_min     -22
_diffrn_reflns_limit_l_max     22
_refine_special_details
;
 Refinement of F^2^ against ALL reflections.  The weighted R-factor wR and
 goodness of fit S are based on F^2^, conventional R-factors R are based
 on F, with F set to zero for negative F^2^. The threshold expression of
 F^2^ > 2sigma(F^2^) is used only for calculating R-factors(gt) etc. and is
 not relevant to the choice of reflections for refinement.  R-factors based
 on F^2^ are statistically about twice as large as those based on F, and R-
 factors based on ALL data will be even larger.
;
_reflns_number_total     10054
_reflns_number_gt     6836
_reflns_threshold_expression     'I>2\s(I)'
_refine_ls_structure_factor_coef     Fsqd
_refine_ls_matrix_type     full
_refine_ls_R_factor_all     0.0940
_refine_ls_R_factor_gt     0.0590
_refine_ls_wR_factor_gt     0.1312
_refine_ls_wR_factor_ref     0.1486
_refine_ls_goodness_of_fit_ref     1.046
_refine_ls_restrained_S_all     1.000
_refine_ls_number_reflns     10054
_refine_ls_number_parameters     631
_refine_ls_number_restraints     1230
_refine_ls_hydrogen_treatment     constr
_refine_ls_weighting_scheme     calc
_refine_ls_weighting_details
         'calc w=1/[\s^2^(Fo^2^)+(0.0528P)^2^+0.9025P] where P=(Fo^2^+2Fc^2^)/3'
_atom_sites_solution_hydrogens     geom
_atom_sites_solution_primary     direct
_atom_sites_solution_secondary     difmap
_refine_ls_shift/su_max     0.001
_refine_ls_shift/su_mean     0.000
_refine_diff_density_max     0.434
_refine_diff_density_min     -0.293
_refine_ls_extinction_method     none
_refine_ls_extinction_coef     ?
loop_
    _atom_type_symbol
    _atom_type_description
    _atom_type_scat_dispersion_real
    _atom_type_scat_dispersion_imag
    _atom_type_scat_source
    'C' 'C' 0.0033 0.0016
                         'International Tables Vol C Tables 4.2.6.8 and 6.1.1.4'
    'H' 'H' 0.0000 0.0000
                         'International Tables Vol C Tables 4.2.6.8 and 6.1.1.4'
    'O' 'O' 0.0106 0.0060
                         'International Tables Vol C Tables 4.2.6.8 and 6.1.1.4'
    'Mg' 'Mg' 0.0486 0.0363
                         'International Tables Vol C Tables 4.2.6.8 and 6.1.1.4'
    'Li' 'Li' -0.0003 0.0001
                         'International Tables Vol C Tables 4.2.6.8 and 6.1.1.4'
_computing_data_collection
;
SMART (Bruker, 2004)
;
_computing_cell_refinement
;
SAINT (Bruker, 2004)
;
_computing_data_reduction
;
SAINT (Bruker, 2004)
;
_computing_structure_solution
;
SHELXS97 (Sheldrick, 2008)
;
_computing_structure_refinement
;
SHELXL97 (Sheldrick, 2008)
;
_computing_molecular_graphics
;
SHELXTL (Sheldrick, 2008)
;
_computing_publication_material
;
publCIF (Westrip, 2010)
;
loop_
    _atom_site_type_symbol
    _atom_site_label
    _atom_site_fract_x
    _atom_site_fract_y
    _atom_site_fract_z
    _atom_site_U_iso_or_equiv
    _atom_site_adp_type
    _atom_site_calc_flag
    _atom_site_refinement_flags
    _atom_site_occupancy
    _atom_site_symmetry_multiplicity
    _atom_site_disorder_assembly
    _atom_site_disorder_group
    C C1 0.44853(15) 0.87990(10) 0.57566(10) 0.0143(5) Uani d U 1 1 . .
    C C2 0.39975(16) 0.90539(10) 0.51568(11) 0.0159(5) Uani d U 1 1 . .
    C C3 0.62990(16) 0.86092(10) 0.58242(11) 0.0160(5) Uani d U 1 1 . .
    C C4 0.48446(16) 0.97550(10) 0.69623(11) 0.0162(5) Uani d U 1 1 . .
    C C5 0.55041(16) 0.92857(10) 0.67975(10) 0.0159(5) Uani d U 1 1 . .
    C C6 0.31307(16) 0.88020(10) 0.48672(11) 0.0162(5) Uani d U 1 1 . .
    C C7 0.68412(16) 0.87114(10) 0.51879(11) 0.0163(5) Uani d U 1 1 . .
    C C8 0.54795(15) 0.90425(10) 0.60218(11) 0.0151(5) Uani d U 1 1 . .
    H H8 0.5595 0.9389 0.5717 0.018 Uiso calc R 1 1 . .
    C C9 0.40800(16) 0.82942(10) 0.60705(11) 0.0179(5) Uani d U 1 1 . .
    H H9 0.4389 0.8130 0.6474 0.022 Uiso calc R 1 1 . .
    C C10 0.62079(16) 0.91223(11) 0.73083(11) 0.0196(5) Uani d U 1 1 . .
    H H10 0.6669 0.8838 0.7185 0.024 Uiso calc R 1 1 . .
    C C11 0.26051(17) 0.90666(11) 0.42000(11) 0.0213(5) Uani d U 1 1 . .
    C C12 0.64954(17) 0.81067(11) 0.62311(11) 0.0198(5) Uani d U 1 1 . .
    H H12 0.6101 0.8029 0.6625 0.024 Uiso calc R 1 1 . .
    C C13 0.83216(16) 0.84588(11) 0.43869(12) 0.0206(5) Uani d U 1 1 . .
    C C14 0.27818(16) 0.82944(10) 0.52025(11) 0.0186(5) Uani d U 1 1 . .
    H H14 0.2213 0.8121 0.5016 0.022 Uiso calc R 1 1 . .
    C C15 0.32317(17) 0.80296(10) 0.58002(11) 0.0198(5) Uani d U 1 1 . .
    C C16 0.76638(16) 0.83422(10) 0.50446(11) 0.0183(5) Uani d U 1 1 . .
    C C17 0.72462(17) 0.77159(11) 0.60822(11) 0.0207(5) Uani d U 1 1 . .
    C C18 0.41599(17) 1.05073(11) 0.78728(11) 0.0225(6) Uani d U 1 1 . .
    C C19 0.48607(16) 0.99987(10) 0.76694(11) 0.0184(5) Uani d U 1 1 . .
    C C20 0.78393(16) 0.78616(11) 0.54998(11) 0.0209(5) Uani d U 1 1 . .
    H H20 0.8382 0.7625 0.5410 0.025 Uiso calc R 1 1 . .
    C C21 0.27898(18) 0.74571(11) 0.61067(12) 0.0229(5) Uani d U 1 1 . .
    C C22 0.62541(16) 0.93650(11) 0.79964(12) 0.0228(6) Uani d U 1 1 . .
    C C23 0.55636(17) 0.97928(11) 0.81606(12) 0.0222(5) Uani d U 1 1 . .
    H H23 0.5571 0.9951 0.8624 0.027 Uiso calc R 1 1 . .
    C C24 0.74578(18) 0.71642(11) 0.65421(12) 0.0254(6) Uani d U 1 1 . .
    C C25 0.5483(2) 0.57398(15) 0.10178(15) 0.0507(9) Uani d U 1 1 . .
    H H25A 0.5606 0.6024 0.0638 0.061 Uiso calc R 1 1 . .
    H H25B 0.5452 0.5348 0.0808 0.061 Uiso calc R 1 1 . .
    C C26 0.8408(2) 0.72517(15) 0.69722(16) 0.0547(9) Uani d U 1 1 . .
    H H26A 0.8543 0.6905 0.7254 0.082 Uiso calc R 1 1 . .
    H H26B 0.8341 0.7586 0.7287 0.082 Uiso calc R 1 1 . .
    H H26C 0.8938 0.7320 0.6647 0.082 Uiso calc R 1 1 . .
    C C27 0.5095(3) 0.44057(17) 0.3707(2) 0.0841(13) Uani d U 1 1 . .
    H H27A 0.4457 0.4496 0.3906 0.101 Uiso calc R 1 1 . .
    H H27B 0.5076 0.4013 0.3498 0.101 Uiso calc R 1 1 . .
    C C28 0.5386(2) 0.48648(15) 0.31469(18) 0.0539(9) Uani d U 1 1 . .
    H H28A 0.5856 0.4703 0.2811 0.065 Uiso calc R 1 1 . .
    H H28B 0.4816 0.5007 0.2879 0.065 Uiso calc R 1 1 . .
    C C29 0.5060(2) 0.76988(14) 0.40393(15) 0.0487(8) Uani d U 1 1 . .
    H H29A 0.5357 0.8088 0.4045 0.058 Uiso calc R 1 1 . .
    H H29B 0.4351 0.7740 0.4022 0.058 Uiso calc R 1 1 . .
    C C30 0.7192(3) 0.85111(16) 0.85394(17) 0.0687(11) Uani d U 1 1 . .
    H H30A 0.7708 0.8405 0.8873 0.103 Uiso calc R 1 1 . .
    H H30B 0.7354 0.8375 0.8065 0.103 Uiso calc R 1 1 . .
    H H30C 0.6588 0.8332 0.8686 0.103 Uiso calc R 1 1 . .
    C C31 0.6866(2) 0.93678(18) 0.93004(14) 0.0644(11) Uani d U 1 1 . .
    H H31A 0.7387 0.9232 0.9613 0.097 Uiso calc R 1 1 . .
    H H31B 0.6256 0.9198 0.9449 0.097 Uiso calc R 1 1 . .
    H H31C 0.6824 0.9790 0.9327 0.097 Uiso calc R 1 1 . .
    C C32 0.8032(2) 0.94579(19) 0.82828(18) 0.0698(12) Uani d U 1 1 . .
    H H32A 0.7976 0.9880 0.8293 0.105 Uiso calc R 1 1 . .
    H H32B 0.8167 0.9331 0.7800 0.105 Uiso calc R 1 1 . .
    H H32C 0.8557 0.9336 0.8600 0.105 Uiso calc R 1 1 . .
    C C33 0.7558(3) 0.66158(13) 0.60625(16) 0.0566(9) Uani d U 1 1 . .
    H H33A 0.8119 0.6660 0.5759 0.085 Uiso calc R 1 1 . .
    H H33B 0.6977 0.6572 0.5768 0.085 Uiso calc R 1 1 . .
    H H33C 0.7640 0.6272 0.6361 0.085 Uiso calc R 1 1 . .
    C C34 0.5872(3) 0.44511(17) 0.4264(2) 0.0826(12) Uani d U 1 1 . .
    H H34A 0.6401 0.4177 0.4165 0.099 Uiso calc R 1 1 . .
    H H34B 0.5613 0.4365 0.4737 0.099 Uiso calc R 1 1 . .
    C C35 0.6222(3) 0.50667(15) 0.42268(17) 0.0626(10) Uani d U 1 1 . .
    H H35A 0.6005 0.5287 0.4644 0.075 Uiso calc R 1 1 . .
    H H35B 0.6934 0.5076 0.4218 0.075 Uiso calc R 1 1 . .
    C C36A 0.86788(18) 0.90987(11) 0.43636(13) 0.0279(6) Uani d U 1 1 . .
    H H36A 0.9112 0.9149 0.3964 0.042 Uiso calc R 1 1 . .
    H H36B 0.9023 0.9191 0.4805 0.042 Uiso calc R 1 1 . .
    H H36C 0.8125 0.9358 0.4307 0.042 Uiso calc R 1 1 . .
    C C37 0.17009(18) 0.87032(12) 0.39790(13) 0.0315(6) Uani d U 1 1 . .
    H H37A 0.1250 0.8691 0.4372 0.047 Uiso calc R 1 1 . .
    H H37B 0.1900 0.8309 0.3860 0.047 Uiso calc R 1 1 . .
    H H37C 0.1387 0.8882 0.3567 0.047 Uiso calc R 1 1 . .
    C C38 0.92361(17) 0.80626(12) 0.43914(13) 0.0303(6) Uani d U 1 1 . .
    H H38A 0.9628 0.8152 0.3979 0.045 Uiso calc R 1 1 . .
    H H38B 0.9038 0.7656 0.4374 0.045 Uiso calc R 1 1 . .
    H H38C 0.9614 0.8132 0.4824 0.045 Uiso calc R 1 1 . .
    C C39 0.22469(19) 0.96932(12) 0.43508(13) 0.0309(6) Uani d U 1 1 . .
    H H39A 0.1820 0.9689 0.4759 0.046 Uiso calc R 1 1 . .
    H H39B 0.1895 0.9840 0.3936 0.046 Uiso calc R 1 1 . .
    H H39C 0.2800 0.9944 0.4452 0.046 Uiso calc R 1 1 . .
    C C40 0.32951(18) 0.90733(12) 0.35515(11) 0.0288(6) Uani d U 1 1 . .
    H H40A 0.2946 0.9216 0.3133 0.043 Uiso calc R 1 1 . .
    H H40B 0.3528 0.8680 0.3462 0.043 Uiso calc R 1 1 . .
    H H40C 0.3843 0.9328 0.3654 0.043 Uiso calc R 1 1 . .
    C C41 0.70742(18) 0.91836(13) 0.85285(12) 0.0318(6) Uani d U 1 1 . .
    C C42 0.30853(18) 1.03454(12) 0.77105(13) 0.0305(6) Uani d U 1 1 . .
    H H42A 0.2898 1.0017 0.8006 0.046 Uiso calc R 1 1 . .
    H H42B 0.3013 1.0240 0.7211 0.046 Uiso calc R 1 1 . .
    H H42C 0.2673 1.0678 0.7813 0.046 Uiso calc R 1 1 . .
    C C43 0.44292(19) 1.10648(11) 0.74497(13) 0.0289(6) Uani d U 1 1 . .
    H H43A 0.4003 1.1382 0.7585 0.043 Uiso calc R 1 1 . .
    H H43B 0.4355 1.0990 0.6942 0.043 Uiso calc R 1 1 . .
    H H43C 0.5098 1.1171 0.7557 0.043 Uiso calc R 1 1 . .
    C C44I 0.2683(2) 0.69991(12) 0.54984(14) 0.0363(7) Uani d U 1 1 . .
    H H44A 0.3315 0.6922 0.5296 0.054 Uiso calc R 1 1 . .
    H H44B 0.2248 0.7150 0.5130 0.054 Uiso calc R 1 1 . .
    H H44C 0.2419 0.6640 0.5690 0.054 Uiso calc R 1 1 . .
    C C45 0.17617(19) 0.75797(12) 0.64056(14) 0.0369(7) Uani d U 1 1 . .
    H H45A 0.1481 0.7218 0.6577 0.055 Uiso calc R 1 1 . .
    H H45B 0.1350 0.7741 0.6030 0.055 Uiso calc R 1 1 . .
    H H45C 0.1813 0.7857 0.6797 0.055 Uiso calc R 1 1 . .
    C C46 0.82584(19) 0.63296(13) 0.28622(13) 0.0348(7) Uani d U 1 1 . .
    H H46A 0.8015 0.6598 0.2494 0.042 Uiso calc R 1 1 . .
    H H46B 0.8432 0.5959 0.2635 0.042 Uiso calc R 1 1 . .
    C C47 0.3430(2) 0.71873(12) 0.67013(14) 0.0372(7) Uani d U 1 1 . .
    H H47A 0.4069 0.7102 0.6516 0.056 Uiso calc R 1 1 . .
    H H47B 0.3133 0.6829 0.6868 0.056 Uiso calc R 1 1 . .
    H H47C 0.3490 0.7461 0.7095 0.056 Uiso calc R 1 1 . .
    C C48 0.4233(2) 1.06616(13) 0.86792(13) 0.0409(7) Uani d U 1 1 . .
    H H48A 0.4885 1.0798 0.8793 0.061 Uiso calc R 1 1 . .
    H H48B 0.4092 1.0317 0.8961 0.061 Uiso calc R 1 1 . .
    H H48C 0.3768 1.0966 0.8788 0.061 Uiso calc R 1 1 . .
    C C49 0.77385(19) 0.83204(13) 0.36928(12) 0.0340(7) Uani d U 1 1 . .
    H H49A 0.7155 0.8558 0.3674 0.051 Uiso calc R 1 1 . .
    H H49B 0.7560 0.7910 0.3688 0.051 Uiso calc R 1 1 . .
    H H49C 0.8135 0.8406 0.3282 0.051 Uiso calc R 1 1 . .
    C C50 0.5239(2) 0.67180(13) 0.44191(13) 0.0375(7) Uani d U 1 1 . .
    H H50A 0.5682 0.6451 0.4671 0.045 Uiso calc R 1 1 . .
    H H50B 0.4569 0.6590 0.4498 0.045 Uiso calc R 1 1 . .
    C C51 0.5422(2) 0.73363(12) 0.34117(14) 0.0411(7) Uani d U 1 1 . .
    H H51A 0.4982 0.7376 0.2999 0.049 Uiso calc R 1 1 . .
    H H51B 0.6073 0.7464 0.3273 0.049 Uiso calc R 1 1 . .
    C C52 0.48956(19) 0.63168(13) 0.19563(14) 0.0364(7) Uani d U 1 1 . .
    H H52A 0.4942 0.6710 0.1752 0.044 Uiso calc R 1 1 . .
    H H52B 0.4452 0.6328 0.2361 0.044 Uiso calc R 1 1 . .
    C C53 0.6279(2) 0.57714(13) 0.15967(13) 0.0387(7) Uani d U 1 1 . .
    H H53A 0.6464 0.5378 0.1757 0.046 Uiso calc R 1 1 . .
    H H53B 0.6858 0.5969 0.1416 0.046 Uiso calc R 1 1 . .
    C C54 0.91390(19) 0.65918(13) 0.32510(13) 0.0382(7) Uani d U 1 1 . .
    H H54A 0.9117 0.7020 0.3246 0.046 Uiso calc R 1 1 . .
    H H54B 0.9748 0.6460 0.3039 0.046 Uiso calc R 1 1 . .
    C C55 0.9026(2) 0.63515(14) 0.40088(14) 0.0399(7) Uani d U 1 1 . .
    H H55A 0.9274 0.5951 0.4047 0.048 Uiso calc R 1 1 . .
    H H55B 0.9363 0.6598 0.4361 0.048 Uiso calc R 1 1 . .
    C C56 0.7932(2) 0.63710(14) 0.41053(13) 0.0420(7) Uani d U 1 1 . .
    H H56A 0.7729 0.6082 0.4459 0.050 Uiso calc R 1 1 . .
    H H56B 0.7726 0.6760 0.4262 0.050 Uiso calc R 1 1 . .
    C C57 0.6634(2) 0.70310(14) 0.70703(16) 0.0491(8) Uani d U 1 1 . .
    H H57A 0.6778 0.6671 0.7323 0.074 Uiso calc R 1 1 . .
    H H57B 0.6024 0.6990 0.6809 0.074 Uiso calc R 1 1 . .
    H H57C 0.6582 0.7349 0.7410 0.074 Uiso calc R 1 1 . .
    C C58 0.5385(2) 0.73428(13) 0.46798(14) 0.0416(7) Uani d U 1 1 . .
    H H58A 0.4984 0.7426 0.5096 0.050 Uiso calc R 1 1 . .
    H H58B 0.6069 0.7418 0.4802 0.050 Uiso calc R 1 1 . .
    C C59 0.4546(2) 0.58831(14) 0.13988(14) 0.0439(8) Uani d U 1 1 . .
    H H59A 0.4065 0.6059 0.1073 0.053 Uiso calc R 1 1 . .
    H H59B 0.4264 0.5535 0.1620 0.053 Uiso calc R 1 1 . .
    Li Li1 0.6174(3) 0.6098(2) 0.3193(2) 0.0323(10) Uani d . 1 1 . .
    Mg Mg1 0.56849(5) 0.97310(3) 0.44884(4) 0.01547(18) Uani d . 1 1 . .
    O O1 0.43576(10) 0.95620(7) 0.48655(7) 0.0154(3) Uani d . 1 1 . .
    O O2 0.57524(11) 1.00281(7) 0.35426(7) 0.0184(4) Uani d . 1 1 . .
    O O3 0.65886(11) 0.91317(7) 0.47250(7) 0.0196(4) Uani d . 1 1 . .
    O O4 0.54464(13) 0.67304(8) 0.36606(8) 0.0329(4) Uani d . 1 1 . .
    O O5 0.58526(12) 0.61056(8) 0.21824(8) 0.0330(5) Uani d . 1 1 . .
    O O6 0.75222(13) 0.62355(9) 0.34078(9) 0.0417(5) Uani d . 1 1 . .
    O O7 0.58148(15) 0.53233(9) 0.35698(10) 0.0454(5) Uani d . 1 1 . .
loop_
    _atom_site_aniso_label
    _atom_site_aniso_U_11
    _atom_site_aniso_U_22
    _atom_site_aniso_U_33
    _atom_site_aniso_U_12
    _atom_site_aniso_U_13
    _atom_site_aniso_U_23
    C1 0.0177(12) 0.0123(12) 0.0129(10) 0.0016(10) 0.0023(9) -0.0013(9)
    C2 0.0188(12) 0.0125(12) 0.0165(11) -0.0014(10) 0.0055(9) -0.0031(9)
    C3 0.0156(11) 0.0181(13) 0.0142(11) -0.0009(10) -0.0022(9) -0.0022(9)
    C4 0.0177(12) 0.0147(13) 0.0163(11) -0.0035(10) 0.0029(9) 0.0040(9)
    C5 0.0163(11) 0.0187(13) 0.0129(11) -0.0052(10) 0.0023(9) 0.0021(9)
    C6 0.0154(12) 0.0174(13) 0.0156(11) 0.0001(10) 0.0015(9) -0.0041(9)
    C7 0.0165(12) 0.0149(13) 0.0173(11) -0.0012(10) -0.0021(9) -0.0007(9)
    C8 0.0158(11) 0.0148(12) 0.0147(11) -0.0005(10) 0.0018(9) 0.0028(9)
    C9 0.0212(12) 0.0167(13) 0.0160(11) 0.0033(10) 0.0048(9) 0.0005(9)
    C10 0.0191(12) 0.0218(14) 0.0180(11) 0.0011(11) 0.0027(9) 0.0003(10)
    C11 0.0216(13) 0.0231(14) 0.0192(12) -0.0039(11) -0.0037(10) -0.0010(10)
    C12 0.0222(12) 0.0200(13) 0.0174(11) 0.0010(11) 0.0005(9) 0.0013(10)
    C13 0.0156(12) 0.0236(14) 0.0226(12) 0.0013(11) 0.0017(9) -0.0006(10)
    C14 0.0178(12) 0.0175(13) 0.0206(12) -0.0057(10) 0.0041(9) -0.0033(10)
    C15 0.0240(13) 0.0136(13) 0.0219(12) -0.0008(11) 0.0084(10) -0.0012(10)
    C16 0.0146(12) 0.0203(13) 0.0200(11) -0.0007(10) -0.0022(9) -0.0031(10)
    C17 0.0218(12) 0.0183(13) 0.0220(12) 0.0014(11) -0.0040(10) -0.0002(10)
    C18 0.0256(13) 0.0229(14) 0.0191(12) 0.0023(11) 0.0035(10) -0.0038(10)
    C19 0.0186(12) 0.0180(13) 0.0186(11) -0.0026(10) 0.0041(9) -0.0002(10)
    C20 0.0160(12) 0.0199(14) 0.0268(12) 0.0066(10) -0.0023(10) -0.0016(10)
    C21 0.0274(13) 0.0151(13) 0.0265(13) -0.0030(11) 0.0073(10) 0.0015(10)
    C22 0.0178(12) 0.0292(15) 0.0213(12) -0.0025(11) -0.0015(10) -0.0001(11)
    C23 0.0236(13) 0.0278(15) 0.0151(11) -0.0028(11) -0.0002(10) -0.0054(10)
    C24 0.0291(14) 0.0205(14) 0.0265(13) 0.0027(12) -0.0037(11) 0.0075(11)
    C25 0.060(2) 0.055(2) 0.0366(16) 0.0127(18) -0.0061(15) -0.0125(15)
    C26 0.054(2) 0.045(2) 0.064(2) 0.0029(17) -0.0238(17) 0.0214(16)
    C27 0.054(2) 0.046(2) 0.152(4) -0.014(2) -0.010(2) 0.041(2)
    C28 0.0352(18) 0.041(2) 0.086(2) 0.0002(16) -0.0012(16) 0.0051(18)
    C29 0.0508(19) 0.0290(18) 0.066(2) 0.0086(15) -0.0055(16) -0.0081(15)
    C30 0.092(3) 0.060(3) 0.053(2) 0.025(2) -0.0426(19) -0.0009(18)
    C31 0.059(2) 0.105(3) 0.0287(16) 0.035(2) -0.0208(15) -0.0112(17)
    C32 0.0282(17) 0.117(4) 0.063(2) -0.008(2) -0.0183(16) 0.018(2)
    C33 0.094(3) 0.0279(18) 0.0485(18) 0.0159(18) 0.0055(18) 0.0082(15)
    C34 0.076(3) 0.051(3) 0.120(3) 0.001(2) -0.001(2) 0.031(2)
    C35 0.091(3) 0.050(2) 0.0477(19) 0.003(2) 0.0140(18) 0.0165(16)
    C36A 0.0258(14) 0.0279(16) 0.0302(13) 0.0017(12) 0.0078(11) 0.0027(11)
    C37 0.0283(14) 0.0401(18) 0.0260(13) -0.0109(13) -0.0071(11) 0.0007(12)
    C38 0.0234(14) 0.0280(16) 0.0398(15) 0.0029(12) 0.0098(11) -0.0011(12)
    C39 0.0284(14) 0.0271(16) 0.0369(14) 0.0056(12) -0.0113(12) 0.0017(12)
    C40 0.0315(15) 0.0369(17) 0.0179(12) -0.0066(13) -0.0009(11) 0.0002(11)
    C41 0.0262(14) 0.0467(19) 0.0222(13) 0.0050(13) -0.0070(11) -0.0023(12)
    C42 0.0265(14) 0.0312(16) 0.0342(14) 0.0035(12) 0.0126(11) -0.0012(12)
    C43 0.0321(15) 0.0232(15) 0.0316(14) 0.0022(12) 0.0038(11) -0.0053(11)
    C44I 0.0452(17) 0.0204(15) 0.0435(16) -0.0130(13) 0.0122(13) -0.0027(12)
    C45 0.0376(16) 0.0282(16) 0.0452(16) -0.0104(13) 0.0158(13) 0.0049(13)
    C46 0.0369(16) 0.0327(17) 0.0349(15) -0.0003(14) 0.0078(12) -0.0018(12)
    C47 0.0511(18) 0.0188(15) 0.0419(15) -0.0072(14) 0.0047(13) 0.0091(12)
    C48 0.0540(19) 0.0411(19) 0.0277(14) 0.0174(15) 0.0047(13) -0.0102(13)
    C49 0.0291(15) 0.0468(19) 0.0261(13) 0.0027(14) 0.0053(11) -0.0078(12)
    C50 0.0405(17) 0.0394(18) 0.0329(15) -0.0023(14) 0.0084(12) -0.0017(13)
    C51 0.0541(19) 0.0289(17) 0.0399(16) 0.0014(15) -0.0140(14) 0.0050(13)
    C52 0.0290(15) 0.0391(18) 0.0412(16) -0.0013(14) 0.0015(12) -0.0039(13)
    C53 0.0445(17) 0.0407(18) 0.0310(14) 0.0056(15) 0.0044(13) -0.0082(13)
    C54 0.0321(15) 0.0406(19) 0.0421(16) 0.0041(14) 0.0096(12) -0.0037(13)
    C55 0.0415(17) 0.0377(18) 0.0403(16) 0.0074(15) -0.0056(13) -0.0035(13)
    C56 0.0466(18) 0.050(2) 0.0297(15) -0.0036(16) 0.0037(13) -0.0040(13)
    C57 0.054(2) 0.0378(19) 0.0558(19) 0.0061(16) 0.0092(15) 0.0231(15)
    C58 0.0430(17) 0.0408(19) 0.0413(16) -0.0056(15) 0.0112(13) -0.0141(14)
    C59 0.0417(17) 0.053(2) 0.0364(16) -0.0059(16) -0.0067(13) -0.0076(14)
    Li1 0.038(3) 0.031(3) 0.028(2) 0.002(2) 0.0028(19) -0.0008(19)
    Mg1 0.0166(4) 0.0146(4) 0.0152(4) 0.0004(3) 0.0006(3) 0.0011(3)
    O1 0.0165(8) 0.0134(9) 0.0163(7) -0.0017(7) -0.0011(6) 0.0025(6)
    O2 0.0194(8) 0.0188(9) 0.0169(8) 0.0036(7) -0.0003(6) 0.0032(7)
    O3 0.0216(9) 0.0193(9) 0.0179(8) 0.0060(7) 0.0027(6) 0.0046(7)
    O4 0.0433(11) 0.0266(11) 0.0288(9) 0.0030(9) 0.0064(8) -0.0029(8)
    O5 0.0347(11) 0.0374(12) 0.0270(9) 0.0024(9) 0.0014(8) -0.0064(8)
    O6 0.0349(11) 0.0592(15) 0.0312(10) -0.0059(10) 0.0063(8) -0.0072(9)
    O7 0.0496(13) 0.0292(12) 0.0576(12) -0.0003(10) 0.0047(10) 0.0115(10)
_geom_special_details
;
 All esds (except the esd in the dihedral angle between two l.s. planes)
 are estimated using the full covariance matrix.  The cell esds are taken
 into account individually in the estimation of esds in distances, angles
 and torsion angles; correlations between esds in cell parameters are only
 used when they are defined by crystal symmetry.  An approximate (isotropic)
 treatment of cell esds is used for estimating esds involving l.s. planes.
;
loop_
    _geom_bond_atom_site_label_1
    _geom_bond_atom_site_label_2
    _geom_bond_site_symmetry_2
    _geom_bond_distance
    _geom_bond_publ_flag
    Li1 O6 . 1.899(5) yes
    Li1 O5 . 1.918(4) yes
    Li1 O4 . 1.951(5) yes
    Li1 O7 . 1.953(5) yes
    Mg1 O3 . 1.8796(17) yes
    Mg1 O2 . 1.8810(15) yes
    Mg1 O1 . 1.9844(16) yes
    Mg1 O1 3_676 2.0005(16) yes
    C1 C9 . 1.400(3) ?
    C1 C2 . 1.410(3) ?
    C1 C8 . 1.536(3) ?
    C2 O1 . 1.365(3) ?
    C2 C6 . 1.410(3) ?
    C3 C12 . 1.389(3) ?
    C3 C7 . 1.419(3) ?
    C3 C8 . 1.534(3) ?
    C4 O2 3_676 1.325(2) ?
    C4 C19 . 1.422(3) ?
    C4 C5 . 1.427(3) ?
    C5 C10 . 1.388(3) ?
    C5 C8 . 1.540(3) ?
    C6 C14 . 1.393(3) ?
    C6 C11 . 1.541(3) ?
    C7 O3 . 1.324(3) ?
    C7 C16 . 1.426(3) ?
    C8 H8 . 0.9800 ?
    C9 C15 . 1.389(3) ?
    C9 H9 . 0.9300 ?
    C10 C22 . 1.389(3) ?
    C10 H10 . 0.9300 ?
    C11 C39 . 1.527(3) ?
    C11 C37 . 1.532(3) ?
    C11 C40 . 1.536(3) ?
    C12 C17 . 1.383(3) ?
    C12 H12 . 0.9300 ?
    C13 C36A . 1.529(3) ?
    C13 C49 . 1.535(3) ?
    C13 C38 . 1.535(3) ?
    C13 C16 . 1.546(3) ?
    C14 C15 . 1.394(3) ?
    C14 H14 . 0.9300 ?
    C15 C21 . 1.541(3) ?
    C16 C20 . 1.396(3) ?
    C17 C20 . 1.397(3) ?
    C17 C24 . 1.537(3) ?
    C18 C43 . 1.533(3) ?
    C18 C42 . 1.534(3) ?
    C18 C48 . 1.537(3) ?
    C18 C19 . 1.546(3) ?
    C19 C23 . 1.392(3) ?
    C20 H20 . 0.9300 ?
    C21 C47 . 1.523(3) ?
    C21 C44I . 1.537(3) ?
    C21 C45 . 1.538(3) ?
    C22 C23 . 1.387(3) ?
    C22 C41 . 1.535(3) ?
    C23 H23 . 0.9300 ?
    C24 C26 . 1.523(4) ?
    C24 C57 . 1.530(4) ?
    C24 C33 . 1.534(4) ?
    C25 C59 . 1.503(4) ?
    C25 C53 . 1.516(4) ?
    C25 H25A . 0.9700 ?
    C25 H25B . 0.9700 ?
    C26 H26A . 0.9600 ?
    C26 H26B . 0.9600 ?
    C26 H26C . 0.9600 ?
    C27 C34 . 1.471(5) ?
    C27 C28 . 1.526(4) ?
    C27 H27A . 0.9700 ?
    C27 H27B . 0.9700 ?
    C28 O7 . 1.421(4) ?
    C28 H28A . 0.9700 ?
    C28 H28B . 0.9700 ?
    C29 C58 . 1.497(4) ?
    C29 C51 . 1.512(4) ?
    C29 H29A . 0.9700 ?
    C29 H29B . 0.9700 ?
    C30 C41 . 1.531(4) ?
    C30 H30A . 0.9600 ?
    C30 H30B . 0.9600 ?
    C30 H30C . 0.9600 ?
    C31 C41 . 1.521(3) ?
    C31 H31A . 0.9600 ?
    C31 H31B . 0.9600 ?
    C31 H31C . 0.9600 ?
    C32 C41 . 1.520(4) ?
    C32 H32A . 0.9600 ?
    C32 H32B . 0.9600 ?
    C32 H32C . 0.9600 ?
    C33 H33A . 0.9600 ?
    C33 H33B . 0.9600 ?
    C33 H33C . 0.9600 ?
    C34 C35 . 1.475(5) ?
    C34 H34A . 0.9700 ?
    C34 H34B . 0.9700 ?
    C35 O7 . 1.452(4) ?
    C35 H35A . 0.9700 ?
    C35 H35B . 0.9700 ?
    C36A H36A . 0.9600 ?
    C36A H36B . 0.9600 ?
    C36A H36C . 0.9600 ?
    C37 H37A . 0.9600 ?
    C37 H37B . 0.9600 ?
    C37 H37C . 0.9600 ?
    C38 H38A . 0.9600 ?
    C38 H38B . 0.9600 ?
    C38 H38C . 0.9600 ?
    C39 H39A . 0.9600 ?
    C39 H39B . 0.9600 ?
    C39 H39C . 0.9600 ?
    C40 H40A . 0.9600 ?
    C40 H40B . 0.9600 ?
    C40 H40C . 0.9600 ?
    C42 H42A . 0.9600 ?
    C42 H42B . 0.9600 ?
    C42 H42C . 0.9600 ?
    C43 H43A . 0.9600 ?
    C43 H43B . 0.9600 ?
    C43 H43C . 0.9600 ?
    C44I H44A . 0.9600 ?
    C44I H44B . 0.9600 ?
    C44I H44C . 0.9600 ?
    C45 H45A . 0.9600 ?
    C45 H45B . 0.9600 ?
    C45 H45C . 0.9600 ?
    C46 O6 . 1.450(3) ?
    C46 C54 . 1.512(4) ?
    C46 H46A . 0.9700 ?
    C46 H46B . 0.9700 ?
    C47 H47A . 0.9600 ?
    C47 H47B . 0.9600 ?
    C47 H47C . 0.9600 ?
    C48 H48A . 0.9600 ?
    C48 H48B . 0.9600 ?
    C48 H48C . 0.9600 ?
    C49 H49A . 0.9600 ?
    C49 H49B . 0.9600 ?
    C49 H49C . 0.9600 ?
    C50 O4 . 1.438(3) ?
    C50 C58 . 1.507(4) ?
    C50 H50A . 0.9700 ?
    C50 H50B . 0.9700 ?
    C51 O4 . 1.448(3) ?
    C51 H51A . 0.9700 ?
    C51 H51B . 0.9700 ?
    C52 O5 . 1.445(3) ?
    C52 C59 . 1.499(4) ?
    C52 H52A . 0.9700 ?
    C52 H52B . 0.9700 ?
    C53 O5 . 1.451(3) ?
    C53 H53A . 0.9700 ?
    C53 H53B . 0.9700 ?
    C54 C55 . 1.516(4) ?
    C54 H54A . 0.9700 ?
    C54 H54B . 0.9700 ?
    C55 C56 . 1.503(4) ?
    C55 H55A . 0.9700 ?
    C55 H55B . 0.9700 ?
    C56 O6 . 1.434(3) ?
    C56 H56A . 0.9700 ?
    C56 H56B . 0.9700 ?
    C57 H57A . 0.9600 ?
    C57 H57B . 0.9600 ?
    C57 H57C . 0.9600 ?
    C58 H58A . 0.9700 ?
    C58 H58B . 0.9700 ?
    C59 H59A . 0.9700 ?
    C59 H59B . 0.9700 ?
    O2 C4 3_676 1.325(2) ?
loop_
    _geom_angle_atom_site_label_1
    _geom_angle_atom_site_label_2
    _geom_angle_atom_site_label_3
    _geom_angle_site_symmetry_1
    _geom_angle_site_symmetry_3
    _geom_angle
    _geom_angle_publ_flag
    O6 Li1 O5 . . 114.2(2) ?
    O6 Li1 O4 . . 106.4(2) ?
    O5 Li1 O4 . . 108.5(2) ?
    O6 Li1 O7 . . 108.6(2) ?
    O5 Li1 O7 . . 107.6(2) ?
    O4 Li1 O7 . . 111.7(2) ?
    O3 Mg1 O2 . . 115.80(7) ?
    O3 Mg1 O1 . . 112.04(7) ?
    O2 Mg1 O1 . . 116.99(7) ?
    O3 Mg1 O1 . 3_676 117.55(7) ?
    O2 Mg1 O1 . 3_676 105.89(7) ?
    O1 Mg1 O1 . 3_676 84.79(7) ?
    Mg1 O1 Mg1 . 3_676 95.21(7) ?
    C4 O2 Mg1 3_676 . 138.86(14) ?
    C7 O3 Mg1 . . 146.48(14) ?
    C9 C1 C2 . . 118.5(2) ?
    C9 C1 C8 . . 120.74(19) ?
    C2 C1 C8 . . 120.56(19) ?
    O1 C2 C6 . . 119.60(19) ?
    O1 C2 C1 . . 119.27(19) ?
    C6 C2 C1 . . 121.1(2) ?
    C12 C3 C7 . . 119.1(2) ?
    C12 C3 C8 . . 122.0(2) ?
    C7 C3 C8 . . 118.87(19) ?
    O2 C4 C19 3_676 . 120.6(2) ?
    O2 C4 C5 3_676 . 120.42(18) ?
    C19 C4 C5 . . 118.99(19) ?
    C10 C5 C4 . . 118.89(19) ?
    C10 C5 C8 . . 123.2(2) ?
    C4 C5 C8 . . 117.44(18) ?
    C14 C6 C2 . . 116.9(2) ?
    C14 C6 C11 . . 121.4(2) ?
    C2 C6 C11 . . 121.7(2) ?
    O3 C7 C3 . . 121.5(2) ?
    O3 C7 C16 . . 119.9(2) ?
    C3 C7 C16 . . 118.6(2) ?
    C3 C8 C1 . . 109.57(18) ?
    C3 C8 C5 . . 116.45(17) ?
    C1 C8 C5 . . 115.76(17) ?
    C3 C8 H8 . . 104.5 ?
    C1 C8 H8 . . 104.5 ?
    C5 C8 H8 . . 104.5 ?
    C15 C9 C1 . . 122.2(2) ?
    C15 C9 H9 . . 118.9 ?
    C1 C9 H9 . . 118.9 ?
    C5 C10 C22 . . 122.9(2) ?
    C5 C10 H10 . . 118.6 ?
    C22 C10 H10 . . 118.6 ?
    C39 C11 C37 . . 106.9(2) ?
    C39 C11 C40 . . 109.5(2) ?
    C37 C11 C40 . . 107.12(18) ?
    C39 C11 C6 . . 111.12(18) ?
    C37 C11 C6 . . 111.6(2) ?
    C40 C11 C6 . . 110.45(19) ?
    C17 C12 C3 . . 123.6(2) ?
    C17 C12 H12 . . 118.2 ?
    C3 C12 H12 . . 118.2 ?
    C36A C13 C49 . . 109.3(2) ?
    C36A C13 C38 . . 107.19(19) ?
    C49 C13 C38 . . 107.18(19) ?
    C36A C13 C16 . . 111.86(19) ?
    C49 C13 C16 . . 109.11(18) ?
    C38 C13 C16 . . 112.03(19) ?
    C6 C14 C15 . . 124.1(2) ?
    C6 C14 H14 . . 118.0 ?
    C15 C14 H14 . . 118.0 ?
    C9 C15 C14 . . 117.1(2) ?
    C9 C15 C21 . . 123.9(2) ?
    C14 C15 C21 . . 119.0(2) ?
    C20 C16 C7 . . 118.2(2) ?
    C20 C16 C13 . . 120.9(2) ?
    C7 C16 C13 . . 120.8(2) ?
    C12 C17 C20 . . 116.1(2) ?
    C12 C17 C24 . . 122.9(2) ?
    C20 C17 C24 . . 121.0(2) ?
    C43 C18 C42 . . 109.3(2) ?
    C43 C18 C48 . . 107.3(2) ?
    C42 C18 C48 . . 107.1(2) ?
    C43 C18 C19 . . 109.62(19) ?
    C42 C18 C19 . . 111.4(2) ?
    C48 C18 C19 . . 112.0(2) ?
    C23 C19 C4 . . 118.3(2) ?
    C23 C19 C18 . . 120.75(19) ?
    C4 C19 C18 . . 120.82(19) ?
    C16 C20 C17 . . 123.7(2) ?
    C16 C20 H20 . . 118.1 ?
    C17 C20 H20 . . 118.1 ?
    C47 C21 C44I . . 107.9(2) ?
    C47 C21 C45 . . 109.0(2) ?
    C44I C21 C45 . . 108.0(2) ?
    C47 C21 C15 . . 112.4(2) ?
    C44I C21 C15 . . 109.31(19) ?
    C45 C21 C15 . . 110.1(2) ?
    C23 C22 C10 . . 117.1(2) ?
    C23 C22 C41 . . 122.4(2) ?
    C10 C22 C41 . . 120.5(2) ?
    C22 C23 C19 . . 123.5(2) ?
    C22 C23 H23 . . 118.2 ?
    C19 C23 H23 . . 118.2 ?
    C26 C24 C57 . . 108.4(2) ?
    C26 C24 C33 . . 109.1(2) ?
    C57 C24 C33 . . 106.5(2) ?
    C26 C24 C17 . . 109.6(2) ?
    C57 C24 C17 . . 112.4(2) ?
    C33 C24 C17 . . 110.7(2) ?
    C59 C25 C53 . . 105.1(2) ?
    C59 C25 H25A . . 110.7 ?
    C53 C25 H25A . . 110.7 ?
    C59 C25 H25B . . 110.7 ?
    C53 C25 H25B . . 110.7 ?
    H25A C25 H25B . . 108.8 ?
    C24 C26 H26A . . 109.5 ?
    C24 C26 H26B . . 109.5 ?
    H26A C26 H26B . . 109.5 ?
    C24 C26 H26C . . 109.5 ?
    H26A C26 H26C . . 109.5 ?
    H26B C26 H26C . . 109.5 ?
    C34 C27 C28 . . 103.8(3) ?
    C34 C27 H27A . . 111.0 ?
    C28 C27 H27A . . 111.0 ?
    C34 C27 H27B . . 111.0 ?
    C28 C27 H27B . . 111.0 ?
    H27A C27 H27B . . 109.0 ?
    O7 C28 C27 . . 103.4(3) ?
    O7 C28 H28A . . 111.1 ?
    C27 C28 H28A . . 111.1 ?
    O7 C28 H28B . . 111.1 ?
    C27 C28 H28B . . 111.1 ?
    H28A C28 H28B . . 109.1 ?
    C58 C29 C51 . . 102.8(2) ?
    C58 C29 H29A . . 111.2 ?
    C51 C29 H29A . . 111.2 ?
    C58 C29 H29B . . 111.2 ?
    C51 C29 H29B . . 111.2 ?
    H29A C29 H29B . . 109.1 ?
    C41 C30 H30A . . 109.5 ?
    C41 C30 H30B . . 109.5 ?
    H30A C30 H30B . . 109.5 ?
    C41 C30 H30C . . 109.5 ?
    H30A C30 H30C . . 109.5 ?
    H30B C30 H30C . . 109.5 ?
    C41 C31 H31A . . 109.5 ?
    C41 C31 H31B . . 109.5 ?
    H31A C31 H31B . . 109.5 ?
    C41 C31 H31C . . 109.5 ?
    H31A C31 H31C . . 109.5 ?
    H31B C31 H31C . . 109.5 ?
    C41 C32 H32A . . 109.5 ?
    C41 C32 H32B . . 109.5 ?
    H32A C32 H32B . . 109.5 ?
    C41 C32 H32C . . 109.5 ?
    H32A C32 H32C . . 109.5 ?
    H32B C32 H32C . . 109.5 ?
    C24 C33 H33A . . 109.5 ?
    C24 C33 H33B . . 109.5 ?
    H33A C33 H33B . . 109.5 ?
    C24 C33 H33C . . 109.5 ?
    H33A C33 H33C . . 109.5 ?
    H33B C33 H33C . . 109.5 ?
    C27 C34 C35 . . 105.3(3) ?
    C27 C34 H34A . . 110.7 ?
    C35 C34 H34A . . 110.7 ?
    C27 C34 H34B . . 110.7 ?
    C35 C34 H34B . . 110.7 ?
    H34A C34 H34B . . 108.8 ?
    O7 C35 C34 . . 107.3(3) ?
    O7 C35 H35A . . 110.3 ?
    C34 C35 H35A . . 110.3 ?
    O7 C35 H35B . . 110.3 ?
    C34 C35 H35B . . 110.3 ?
    H35A C35 H35B . . 108.5 ?
    C13 C36A H36A . . 109.5 ?
    C13 C36A H36B . . 109.5 ?
    H36A C36A H36B . . 109.5 ?
    C13 C36A H36C . . 109.5 ?
    H36A C36A H36C . . 109.5 ?
    H36B C36A H36C . . 109.5 ?
    C11 C37 H37A . . 109.5 ?
    C11 C37 H37B . . 109.5 ?
    H37A C37 H37B . . 109.5 ?
    C11 C37 H37C . . 109.5 ?
    H37A C37 H37C . . 109.5 ?
    H37B C37 H37C . . 109.5 ?
    C13 C38 H38A . . 109.5 ?
    C13 C38 H38B . . 109.5 ?
    H38A C38 H38B . . 109.5 ?
    C13 C38 H38C . . 109.5 ?
    H38A C38 H38C . . 109.5 ?
    H38B C38 H38C . . 109.5 ?
    C11 C39 H39A . . 109.5 ?
    C11 C39 H39B . . 109.5 ?
    H39A C39 H39B . . 109.5 ?
    C11 C39 H39C . . 109.5 ?
    H39A C39 H39C . . 109.5 ?
    H39B C39 H39C . . 109.5 ?
    C11 C40 H40A . . 109.5 ?
    C11 C40 H40B . . 109.5 ?
    H40A C40 H40B . . 109.5 ?
    C11 C40 H40C . . 109.5 ?
    H40A C40 H40C . . 109.5 ?
    H40B C40 H40C . . 109.5 ?
    C32 C41 C31 . . 110.0(3) ?
    C32 C41 C30 . . 108.7(3) ?
    C31 C41 C30 . . 106.3(2) ?
    C32 C41 C22 . . 108.5(2) ?
    C31 C41 C22 . . 112.8(2) ?
    C30 C41 C22 . . 110.5(2) ?
    C18 C42 H42A . . 109.5 ?
    C18 C42 H42B . . 109.5 ?
    H42A C42 H42B . . 109.5 ?
    C18 C42 H42C . . 109.5 ?
    H42A C42 H42C . . 109.5 ?
    H42B C42 H42C . . 109.5 ?
    C18 C43 H43A . . 109.5 ?
    C18 C43 H43B . . 109.5 ?
    H43A C43 H43B . . 109.5 ?
    C18 C43 H43C . . 109.5 ?
    H43A C43 H43C . . 109.5 ?
    H43B C43 H43C . . 109.5 ?
    C21 C44I H44A . . 109.5 ?
    C21 C44I H44B . . 109.5 ?
    H44A C44I H44B . . 109.5 ?
    C21 C44I H44C . . 109.5 ?
    H44A C44I H44C . . 109.5 ?
    H44B C44I H44C . . 109.5 ?
    C21 C45 H45A . . 109.5 ?
    C21 C45 H45B . . 109.5 ?
    H45A C45 H45B . . 109.5 ?
    C21 C45 H45C . . 109.5 ?
    H45A C45 H45C . . 109.5 ?
    H45B C45 H45C . . 109.5 ?
    O6 C46 C54 . . 106.08(19) ?
    O6 C46 H46A . . 110.5 ?
    C54 C46 H46A . . 110.5 ?
    O6 C46 H46B . . 110.5 ?
    C54 C46 H46B . . 110.5 ?
    H46A C46 H46B . . 108.7 ?
    C21 C47 H47A . . 109.5 ?
    C21 C47 H47B . . 109.5 ?
    H47A C47 H47B . . 109.5 ?
    C21 C47 H47C . . 109.5 ?
    H47A C47 H47C . . 109.5 ?
    H47B C47 H47C . . 109.5 ?
    C18 C48 H48A . . 109.5 ?
    C18 C48 H48B . . 109.5 ?
    H48A C48 H48B . . 109.5 ?
    C18 C48 H48C . . 109.5 ?
    H48A C48 H48C . . 109.5 ?
    H48B C48 H48C . . 109.5 ?
    C13 C49 H49A . . 109.5 ?
    C13 C49 H49B . . 109.5 ?
    H49A C49 H49B . . 109.5 ?
    C13 C49 H49C . . 109.5 ?
    H49A C49 H49C . . 109.5 ?
    H49B C49 H49C . . 109.5 ?
    O4 C50 C58 . . 105.6(2) ?
    O4 C50 H50A . . 110.6 ?
    C58 C50 H50A . . 110.6 ?
    O4 C50 H50B . . 110.6 ?
    C58 C50 H50B . . 110.6 ?
    H50A C50 H50B . . 108.8 ?
    O4 C51 C29 . . 106.0(2) ?
    O4 C51 H51A . . 110.5 ?
    C29 C51 H51A . . 110.5 ?
    O4 C51 H51B . . 110.5 ?
    C29 C51 H51B . . 110.5 ?
    H51A C51 H51B . . 108.7 ?
    O5 C52 C59 . . 105.1(2) ?
    O5 C52 H52A . . 110.7 ?
    C59 C52 H52A . . 110.7 ?
    O5 C52 H52B . . 110.7 ?
    C59 C52 H52B . . 110.7 ?
    H52A C52 H52B . . 108.8 ?
    O5 C53 C25 . . 105.3(2) ?
    O5 C53 H53A . . 110.7 ?
    C25 C53 H53A . . 110.7 ?
    O5 C53 H53B . . 110.7 ?
    C25 C53 H53B . . 110.7 ?
    H53A C53 H53B . . 108.8 ?
    C46 C54 C55 . . 102.1(2) ?
    C46 C54 H54A . . 111.3 ?
    C55 C54 H54A . . 111.3 ?
    C46 C54 H54B . . 111.3 ?
    C55 C54 H54B . . 111.3 ?
    H54A C54 H54B . . 109.2 ?
    C56 C55 C54 . . 102.3(2) ?
    C56 C55 H55A . . 111.3 ?
    C54 C55 H55A . . 111.3 ?
    C56 C55 H55B . . 111.3 ?
    C54 C55 H55B . . 111.3 ?
    H55A C55 H55B . . 109.2 ?
    O6 C56 C55 . . 105.1(2) ?
    O6 C56 H56A . . 110.7 ?
    C55 C56 H56A . . 110.7 ?
    O6 C56 H56B . . 110.7 ?
    C55 C56 H56B . . 110.7 ?
    H56A C56 H56B . . 108.8 ?
    C24 C57 H57A . . 109.5 ?
    C24 C57 H57B . . 109.5 ?
    H57A C57 H57B . . 109.5 ?
    C24 C57 H57C . . 109.5 ?
    H57A C57 H57C . . 109.5 ?
    H57B C57 H57C . . 109.5 ?
    C29 C58 C50 . . 102.4(2) ?
    C29 C58 H58A . . 111.3 ?
    C50 C58 H58A . . 111.3 ?
    C29 C58 H58B . . 111.3 ?
    C50 C58 H58B . . 111.3 ?
    H58A C58 H58B . . 109.2 ?
    C52 C59 C25 . . 101.6(2) ?
    C52 C59 H59A . . 111.4 ?
    C25 C59 H59A . . 111.4 ?
    C52 C59 H59B . . 111.4 ?
    C25 C59 H59B . . 111.4 ?
    H59A C59 H59B . . 109.3 ?
    C50 O4 C51 . . 109.0(2) ?
    C52 O5 C53 . . 108.96(18) ?
    C56 O6 C46 . . 109.45(19) ?
    C28 O7 C35 . . 108.6(2) ?
loop_
    _geom_torsion_atom_site_label_1
    _geom_torsion_atom_site_label_2
    _geom_torsion_atom_site_label_3
    _geom_torsion_atom_site_label_4
    _geom_torsion_site_symmetry_1
    _geom_torsion_site_symmetry_2
    _geom_torsion_site_symmetry_3
    _geom_torsion_site_symmetry_4
    _geom_torsion
    _geom_torsion_publ_flag
    C9 C1 C2 O1 . . . . 176.94(18) ?
    C8 C1 C2 O1 . . . . -7.7(3) ?
    C9 C1 C2 C6 . . . . -1.2(3) ?
    C8 C1 C2 C6 . . . . 174.14(19) ?
    C9 C1 C2 Mg1 . . . 3_676 141.50(17) ?
    C8 C1 C2 Mg1 . . . 3_676 -43.1(2) ?
    O2 C4 C5 C10 3_676 . . . 171.5(2) ?
    C19 C4 C5 C10 . . . . -6.5(3) ?
    O2 C4 C5 C8 3_676 . . . -0.8(3) ?
    C19 C4 C5 C8 . . . . -178.75(19) ?
    O1 C2 C6 C14 . . . . -177.94(19) ?
    C1 C2 C6 C14 . . . . 0.2(3) ?
    Mg1 C2 C6 C14 3_676 . . . -131.29(18) ?
    O1 C2 C6 C11 . . . . 3.4(3) ?
    C1 C2 C6 C11 . . . . -178.4(2) ?
    Mg1 C2 C6 C11 3_676 . . . 50.1(3) ?
    C12 C3 C7 O3 . . . . 169.8(2) ?
    C8 C3 C7 O3 . . . . -7.3(3) ?
    C12 C3 C7 C16 . . . . -9.0(3) ?
    C8 C3 C7 C16 . . . . 173.85(19) ?
    C12 C3 C8 C1 . . . . -80.2(2) ?
    C7 C3 C8 C1 . . . . 96.8(2) ?
    C12 C3 C8 C5 . . . . 53.6(3) ?
    C7 C3 C8 C5 . . . . -129.4(2) ?
    C9 C1 C8 C3 . . . . 68.1(2) ?
    C2 C1 C8 C3 . . . . -107.2(2) ?
    C9 C1 C8 C5 . . . . -66.0(3) ?
    C2 C1 C8 C5 . . . . 118.7(2) ?
    C10 C5 C8 C3 . . . . -1.2(3) ?
    C4 C5 C8 C3 . . . . 170.7(2) ?
    C10 C5 C8 C1 . . . . 129.7(2) ?
    C4 C5 C8 C1 . . . . -58.4(3) ?
    C2 C1 C9 C15 . . . . 1.7(3) ?
    C8 C1 C9 C15 . . . . -173.71(19) ?
    C4 C5 C10 C22 . . . . 5.0(3) ?
    C8 C5 C10 C22 . . . . 176.8(2) ?
    C14 C6 C11 C39 . . . . 118.9(2) ?
    C2 C6 C11 C39 . . . . -62.5(3) ?
    C14 C6 C11 C37 . . . . -0.3(3) ?
    C2 C6 C11 C37 . . . . 178.3(2) ?
    C14 C6 C11 C40 . . . . -119.3(2) ?
    C2 C6 C11 C40 . . . . 59.3(3) ?
    C7 C3 C12 C17 . . . . 5.0(3) ?
    C8 C3 C12 C17 . . . . -178.0(2) ?
    C2 C6 C14 C15 . . . . 0.4(3) ?
    C11 C6 C14 C15 . . . . 179.1(2) ?
    C1 C9 C15 C14 . . . . -1.0(3) ?
    C1 C9 C15 C21 . . . . 176.9(2) ?
    C6 C14 C15 C9 . . . . -0.1(3) ?
    C6 C14 C15 C21 . . . . -178.1(2) ?
    O3 C7 C16 C20 . . . . -172.68(19) ?
    C3 C7 C16 C20 . . . . 6.2(3) ?
    O3 C7 C16 C13 . . . . 5.2(3) ?
    C3 C7 C16 C13 . . . . -175.93(19) ?
    C36A C13 C16 C20 . . . . -130.1(2) ?
    C49 C13 C16 C20 . . . . 108.8(2) ?
    C38 C13 C16 C20 . . . . -9.7(3) ?
    C36A C13 C16 C7 . . . . 52.1(3) ?
    C49 C13 C16 C7 . . . . -69.0(3) ?
    C38 C13 C16 C7 . . . . 172.5(2) ?
    C3 C12 C17 C20 . . . . 2.0(3) ?
    C3 C12 C17 C24 . . . . 179.5(2) ?
    O2 C4 C19 C23 3_676 . . . -174.1(2) ?
    C5 C4 C19 C23 . . . . 3.9(3) ?
    O2 C4 C19 C18 3_676 . . . 2.0(3) ?
    C5 C4 C19 C18 . . . . -180.0(2) ?
    C43 C18 C19 C23 . . . . 109.6(2) ?
    C42 C18 C19 C23 . . . . -129.3(2) ?
    C48 C18 C19 C23 . . . . -9.4(3) ?
    C43 C18 C19 C4 . . . . -66.4(3) ?
    C42 C18 C19 C4 . . . . 54.7(3) ?
    C48 C18 C19 C4 . . . . 174.6(2) ?
    C7 C16 C20 C17 . . . . 1.0(3) ?
    C13 C16 C20 C17 . . . . -176.9(2) ?
    C12 C17 C20 C16 . . . . -5.1(3) ?
    C24 C17 C20 C16 . . . . 177.3(2) ?
    C9 C15 C21 C47 . . . . -4.5(3) ?
    C14 C15 C21 C47 . . . . 173.5(2) ?
    C9 C15 C21 C44I . . . . -124.3(2) ?
    C14 C15 C21 C44I . . . . 53.6(3) ?
    C9 C15 C21 C45 . . . . 117.3(2) ?
    C14 C15 C21 C45 . . . . -64.8(3) ?
    C5 C10 C22 C23 . . . . -0.7(4) ?
    C5 C10 C22 C41 . . . . -177.6(2) ?
    C10 C22 C23 C19 . . . . -2.1(4) ?
    C41 C22 C23 C19 . . . . 174.8(2) ?
    C4 C19 C23 C22 . . . . 0.4(4) ?
    C18 C19 C23 C22 . . . . -175.7(2) ?
    C12 C17 C24 C26 . . . . -108.8(3) ?
    C20 C17 C24 C26 . . . . 68.6(3) ?
    C12 C17 C24 C57 . . . . 11.9(3) ?
    C20 C17 C24 C57 . . . . -170.8(2) ?
    C12 C17 C24 C33 . . . . 130.8(3) ?
    C20 C17 C24 C33 . . . . -51.8(3) ?
    C34 C27 C28 O7 . . . . -34.5(4) ?
    C28 C27 C34 C35 . . . . 28.2(4) ?
    C27 C34 C35 O7 . . . . -12.1(4) ?
    C23 C22 C41 C32 . . . . -104.3(3) ?
    C10 C22 C41 C32 . . . . 72.5(3) ?
    C23 C22 C41 C31 . . . . 17.8(4) ?
    C10 C22 C41 C31 . . . . -165.4(3) ?
    C23 C22 C41 C30 . . . . 136.7(3) ?
    C10 C22 C41 C30 . . . . -46.6(3) ?
    C58 C29 C51 O4 . . . . 27.8(3) ?
    C59 C25 C53 O5 . . . . -18.2(3) ?
    O6 C46 C54 C55 . . . . 26.9(3) ?
    C46 C54 C55 C56 . . . . -37.5(3) ?
    C54 C55 C56 O6 . . . . 35.2(3) ?
    C51 C29 C58 C50 . . . . -37.0(3) ?
    O4 C50 C58 C29 . . . . 33.7(3) ?
    O5 C52 C59 C25 . . . . -36.9(3) ?
    C53 C25 C59 C52 . . . . 33.5(3) ?
    C6 C2 O1 Mg1 . . . . -125.70(18) ?
    C1 C2 O1 Mg1 . . . . 56.1(3) ?
    Mg1 C2 O1 Mg1 3_676 . . . 121.06(18) ?
    C6 C2 O1 Mg1 . . . 3_676 113.24(18) ?
    C1 C2 O1 Mg1 . . . 3_676 -65.0(2) ?
    O3 Mg1 O1 C2 . . . . -11.18(18) ?
    O2 Mg1 O1 C2 . . . . 125.97(16) ?
    O1 Mg1 O1 C2 3_676 . . . -128.83(18) ?
    C2 Mg1 O1 C2 3_676 . . . -146.02(13) ?
    Mg1 Mg1 O1 C2 3_676 . . . -128.83(18) ?
    O3 Mg1 O1 Mg1 . . . 3_676 117.65(7) ?
    O2 Mg1 O1 Mg1 . . . 3_676 -105.19(8) ?
    O1 Mg1 O1 Mg1 3_676 . . 3_676 0.0 ?
    C2 Mg1 O1 Mg1 3_676 . . 3_676 -17.19(7) ?
    O3 Mg1 O2 C4 . . . 3_676 147.1(2) ?
    O1 Mg1 O2 C4 . . . 3_676 11.6(2) ?
    O1 Mg1 O2 C4 3_676 . . 3_676 -80.7(2) ?
    C2 Mg1 O2 C4 3_676 . . 3_676 -90.0(2) ?
    Mg1 Mg1 O2 C4 3_676 . . 3_676 -37.1(2) ?
    C3 C7 O3 Mg1 . . . . -2.4(4) ?
    C16 C7 O3 Mg1 . . . . 176.38(18) ?
    O2 Mg1 O3 C7 . . . . -166.1(2) ?
    O1 Mg1 O3 C7 . . . . -28.4(3) ?
    O1 Mg1 O3 C7 3_676 . . . 67.3(3) ?
    C2 Mg1 O3 C7 3_676 . . . 96.4(3) ?
    Mg1 Mg1 O3 C7 3_676 . . . 18.3(3) ?
    C58 C50 O4 C51 . . . . -16.7(3) ?
    C58 C50 O4 Li1 . . . . 139.7(2) ?
    C29 C51 O4 C50 . . . . -7.0(3) ?
    C29 C51 O4 Li1 . . . . -162.6(2) ?
    O6 Li1 O4 C50 . . . . -79.6(3) ?
    O5 Li1 O4 C50 . . . . 157.2(2) ?
    O7 Li1 O4 C50 . . . . 38.8(3) ?
    O6 Li1 O4 C51 . . . . 73.1(3) ?
    O5 Li1 O4 C51 . . . . -50.1(3) ?
    O7 Li1 O4 C51 . . . . -168.6(2) ?
    C59 C52 O5 C53 . . . . 26.8(3) ?
    C59 C52 O5 Li1 . . . . -135.9(2) ?
    C25 C53 O5 C52 . . . . -5.3(3) ?
    C25 C53 O5 Li1 . . . . 155.0(3) ?
    O6 Li1 O5 C52 . . . . -147.6(2) ?
    O4 Li1 O5 C52 . . . . -29.1(3) ?
    O7 Li1 O5 C52 . . . . 91.9(3) ?
    O6 Li1 O5 C53 . . . . 53.8(4) ?
    O4 Li1 O5 C53 . . . . 172.2(2) ?
    O7 Li1 O5 C53 . . . . -66.8(3) ?
    C55 C56 O6 C46 . . . . -18.9(3) ?
    C55 C56 O6 Li1 . . . . 172.0(3) ?
    C54 C46 O6 C56 . . . . -5.4(3) ?
    C54 C46 O6 Li1 . . . . 164.0(2) ?
    O5 Li1 O6 C56 . . . . 166.7(2) ?
    O4 Li1 O6 C56 . . . . 47.1(3) ?
    O7 Li1 O6 C56 . . . . -73.3(3) ?
    O5 Li1 O6 C46 . . . . -0.9(4) ?
    O4 Li1 O6 C46 . . . . -120.5(2) ?
    O7 Li1 O6 C46 . . . . 119.1(2) ?
    C27 C28 O7 C35 . . . . 27.6(3) ?
    C27 C28 O7 Li1 . . . . -170.7(3) ?
    C34 C35 O7 C28 . . . . -10.4(4) ?
    C34 C35 O7 Li1 . . . . -172.0(3) ?
    O6 Li1 O7 C28 . . . . -124.5(3) ?
    O5 Li1 O7 C28 . . . . -0.5(3) ?
    O4 Li1 O7 C28 . . . . 118.4(3) ?
    O6 Li1 O7 C35 . . . . 34.3(3) ?
    O5 Li1 O7 C35 . . . . 158.3(2) ?
    O4 Li1 O7 C35 . . . . -82.7(3) ?
loop_
    _geom_hbond_atom_site_label_D
    _geom_hbond_atom_site_label_H
    _geom_hbond_atom_site_label_A
    _geom_hbond_site_symmetry_A
    _geom_hbond_distance_DH
    _geom_hbond_distance_HA
    _geom_hbond_distance_DA
    _geom_hbond_angle_DHA
    _geom_hbond_publ_flag
    C8 H8 O1 . 0.98 2.33 2.867(2) 114 no
    C8 H8 O3 . 0.98 2.37 2.864(2) 110 no
    C36A H36C O3 . 0.96 2.30 2.935(3) 123 yes
    C39 H39C O1 . 0.96 2.41 3.030(3) 122 yes
    C40 H40C O1 . 0.96 2.40 3.025(3) 122 yes
    C42 H42B O2 3_676 0.96 2.28 2.953(3) 126 yes
    C43 H43B O2 3_676 0.96 2.48 3.091(3) 122 yes
    C49 H49A O3 . 0.96 2.47 3.094(3) 122 yes
_iucr_refine_instructions_details
;
TITL CF solution in P21/n
CELL 0.71073 13.618524 22.643853 18.534065 90 90.8107 90
ZERR 2 0.000449 0.001823 0.000602 0 0.003 0
LATT 1
SYMM 0.5-X,0.5+Y,0.5-Z
SFAC C  H  O  Mg Li
UNIT 236 372 28 4 4
OMIT   0.00  50.00
L.S. 7
ACTA
SIMU 0.02 0.04 3.8 $C
BOND $H
FMAP 2
PLAN 2
CONF
FREE Mg1  C7
FREE C2   Mg1
WGHT    0.052800    0.902500
FVAR       2.28812
C1    1    0.448526    0.879899    0.575660    11.00000    0.01772    0.01229 =
         0.01295   -0.00129    0.00228    0.00163
C2    1    0.399752    0.905391    0.515677    11.00000    0.01882    0.01247 =
         0.01647   -0.00307    0.00555   -0.00135
C3    1    0.629902    0.860924    0.582423    11.00000    0.01558    0.01810 =
         0.01424   -0.00219   -0.00216   -0.00087
C4    1    0.484459    0.975503    0.696235    11.00000    0.01774    0.01470 =
         0.01634    0.00399    0.00288   -0.00353
C5    1    0.550408    0.928572    0.679748    11.00000    0.01626    0.01871 =
         0.01290    0.00209    0.00227   -0.00524
C6    1    0.313070    0.880196    0.486724    11.00000    0.01544    0.01743 =
         0.01562   -0.00414    0.00149    0.00008
C7    1    0.684117    0.871139    0.518790    11.00000    0.01653    0.01491 =
         0.01732   -0.00067   -0.00213   -0.00121
C8    1    0.547955    0.904249    0.602177    11.00000    0.01585    0.01476 =
         0.01474    0.00279    0.00179   -0.00054
AFIX  13
H8    2    0.559506    0.938858    0.571704    11.00000   -1.20000
AFIX   0
C9    1    0.408001    0.829415    0.607053    11.00000    0.02119    0.01673 =
         0.01599    0.00046    0.00479    0.00333
AFIX  43
H9    2    0.438936    0.813035    0.647384    11.00000   -1.20000
AFIX   0
C10   1    0.620785    0.912229    0.730826    11.00000    0.01905    0.02179 =
         0.01800    0.00027    0.00270    0.00111
AFIX  43
H10   2    0.666854    0.883792    0.718453    11.00000   -1.20000
AFIX   0
C11   1    0.260508    0.906658    0.420005    11.00000    0.02157    0.02313 =
         0.01917   -0.00095   -0.00372   -0.00393
C12   1    0.649541    0.810675    0.623115    11.00000    0.02221    0.01996 =
         0.01737    0.00126    0.00046    0.00097
AFIX  43
H12   2    0.610052    0.802886    0.662522    11.00000   -1.20000
AFIX   0
C13   1    0.832158    0.845883    0.438693    11.00000    0.01564    0.02355 =
         0.02265   -0.00061    0.00169    0.00125
C14   1    0.278183    0.829437    0.520246    11.00000    0.01776    0.01753 =
         0.02062   -0.00335    0.00412   -0.00574
AFIX  43
H14   2    0.221333    0.812143    0.501577    11.00000   -1.20000
AFIX   0
C15   1    0.323171    0.802959    0.580018    11.00000    0.02403    0.01357 =
         0.02195   -0.00123    0.00840   -0.00082
C16   1    0.766382    0.834217    0.504461    11.00000    0.01461    0.02027 =
         0.02005   -0.00305   -0.00218   -0.00073
C17   1    0.724623    0.771591    0.608222    11.00000    0.02183    0.01828 =
         0.02199   -0.00015   -0.00402    0.00137
C18   1    0.415993    1.050726    0.787283    11.00000    0.02558    0.02287 =
         0.01909   -0.00378    0.00352    0.00235
C19   1    0.486070    0.999867    0.766944    11.00000    0.01863    0.01801 =
         0.01862   -0.00016    0.00412   -0.00260
C20   1    0.783935    0.786157    0.549985    11.00000    0.01602    0.01986 =
         0.02680   -0.00164   -0.00226    0.00663
AFIX  43
H20   2    0.838216    0.762480    0.541036    11.00000   -1.20000
AFIX   0
C21   1    0.278983    0.745711    0.610668    11.00000    0.02738    0.01513 =
         0.02651    0.00152    0.00734   -0.00297
C22   1    0.625414    0.936499    0.799638    11.00000    0.01782    0.02922 =
         0.02127   -0.00005   -0.00152   -0.00247
C23   1    0.556363    0.979275    0.816057    11.00000    0.02361    0.02783 =
         0.01512   -0.00536   -0.00019   -0.00284
AFIX  43
H23   2    0.557056    0.995058    0.862386    11.00000   -1.20000
AFIX   0
C24   1    0.745781    0.716415    0.654207    11.00000    0.02908    0.02046 =
         0.02650    0.00747   -0.00374    0.00269
C25   1    0.548310    0.573976    0.101781    11.00000    0.06036    0.05511 =
         0.03656   -0.01254   -0.00614    0.01274
AFIX  23
H25A  2    0.560562    0.602384    0.063783    11.00000   -1.20000
H25B  2    0.545211    0.534773    0.080777    11.00000   -1.20000
AFIX   0
C26   1    0.840786    0.725173    0.697224    11.00000    0.05425    0.04517 =
         0.06408    0.02137   -0.02382    0.00293
AFIX 137
H26A  2    0.854319    0.690468    0.725405    11.00000   -1.50000
H26B  2    0.834096    0.758563    0.728691    11.00000   -1.50000
H26C  2    0.893825    0.732008    0.664691    11.00000   -1.50000
AFIX   0
C27   1    0.509458    0.440569    0.370722    11.00000    0.05398    0.04638 =
         0.15165    0.04073   -0.00962   -0.01407
AFIX  23
H27A  2    0.445672    0.449565    0.390602    11.00000   -1.20000
H27B  2    0.507592    0.401301    0.349832    11.00000   -1.20000
AFIX   0
C28   1    0.538613    0.486478    0.314693    11.00000    0.03515    0.04086 =
         0.08574    0.00509   -0.00120    0.00020
AFIX  23
H28A  2    0.585562    0.470325    0.281126    11.00000   -1.20000
H28B  2    0.481628    0.500659    0.287909    11.00000   -1.20000
AFIX   0
C29   1    0.505998    0.769884    0.403925    11.00000    0.05075    0.02904 =
         0.06616   -0.00813   -0.00548    0.00862
AFIX  23
H29A  2    0.535691    0.808821    0.404525    11.00000   -1.20000
H29B  2    0.435107    0.773994    0.402163    11.00000   -1.20000
AFIX   0
C30   1    0.719201    0.851108    0.853935    11.00000    0.09193    0.05970 =
         0.05335   -0.00095   -0.04258    0.02547
AFIX 137
H30A  2    0.770776    0.840479    0.887310    11.00000   -1.50000
H30B  2    0.735419    0.837467    0.806531    11.00000   -1.50000
H30C  2    0.658792    0.833218    0.868646    11.00000   -1.50000
AFIX   0
C31   1    0.686605    0.936780    0.930036    11.00000    0.05888    0.10506 =
         0.02872   -0.01118   -0.02081    0.03536
AFIX 137
H31A  2    0.738688    0.923172    0.961273    11.00000   -1.50000
H31B  2    0.625582    0.919751    0.944892    11.00000   -1.50000
H31C  2    0.682403    0.979043    0.932673    11.00000   -1.50000
AFIX   0
C32   1    0.803155    0.945794    0.828280    11.00000    0.02824    0.11744 =
         0.06332    0.01826   -0.01830   -0.00781
AFIX 137
H32A  2    0.797601    0.988049    0.829293    11.00000   -1.50000
H32B  2    0.816680    0.933080    0.780017    11.00000   -1.50000
H32C  2    0.855655    0.933581    0.860009    11.00000   -1.50000
AFIX   0
C33   1    0.755796    0.661576    0.606247    11.00000    0.09357    0.02785 =
         0.04847    0.00817    0.00552    0.01588
AFIX 137
H33A  2    0.811892    0.665970    0.575920    11.00000   -1.50000
H33B  2    0.697720    0.657238    0.576762    11.00000   -1.50000
H33C  2    0.764043    0.627209    0.636052    11.00000   -1.50000
AFIX   0
C34   1    0.587184    0.445114    0.426355    11.00000    0.07650    0.05099 =
         0.12013    0.03057   -0.00147    0.00068
AFIX  23
H34A  2    0.640131    0.417745    0.416530    11.00000   -1.20000
H34B  2    0.561314    0.436518    0.473704    11.00000   -1.20000
AFIX   0
C35   1    0.622225    0.506668    0.422684    11.00000    0.09059    0.04982 =
         0.04769    0.01647    0.01402    0.00286
AFIX  23
H35A  2    0.600539    0.528678    0.464436    11.00000   -1.20000
H35B  2    0.693405    0.507643    0.421774    11.00000   -1.20000
AFIX   0
C36A  1    0.867878    0.909873    0.436358    11.00000    0.02585    0.02792 =
         0.03018    0.00268    0.00783    0.00171
AFIX 137
H36A  2    0.911219    0.914893    0.396419    11.00000   -1.50000
H36B  2    0.902291    0.919081    0.480500    11.00000   -1.50000
H36C  2    0.812549    0.935813    0.430688    11.00000   -1.50000
AFIX   0
C37   1    0.170092    0.870319    0.397901    11.00000    0.02833    0.04009 =
         0.02601    0.00072   -0.00708   -0.01093
AFIX 137
H37A  2    0.124967    0.869097    0.437199    11.00000   -1.50000
H37B  2    0.189954    0.830872    0.385975    11.00000   -1.50000
H37C  2    0.138696    0.888217    0.356677    11.00000   -1.50000
AFIX   0
C38   1    0.923614    0.806265    0.439140    11.00000    0.02338    0.02796 =
         0.03984   -0.00110    0.00983    0.00289
AFIX 137
H38A  2    0.962826    0.815176    0.397902    11.00000   -1.50000
H38B  2    0.903839    0.765592    0.437368    11.00000   -1.50000
H38C  2    0.961379    0.813248    0.482431    11.00000   -1.50000
AFIX   0
C39   1    0.224692    0.969315    0.435082    11.00000    0.02844    0.02710 =
         0.03690    0.00171   -0.01135    0.00558
AFIX 137
H39A  2    0.182043    0.968900    0.475879    11.00000   -1.50000
H39B  2    0.189492    0.984043    0.393603    11.00000   -1.50000
H39C  2    0.280028    0.994385    0.445240    11.00000   -1.50000
AFIX   0
C40   1    0.329506    0.907333    0.355152    11.00000    0.03149    0.03689 =
         0.01790    0.00020   -0.00093   -0.00664
AFIX 137
H40A  2    0.294552    0.921615    0.313328    11.00000   -1.50000
H40B  2    0.352758    0.868028    0.346172    11.00000   -1.50000
H40C  2    0.384326    0.932779    0.365426    11.00000   -1.50000
AFIX   0
C41   1    0.707421    0.918362    0.852849    11.00000    0.02615    0.04672 =
         0.02219   -0.00231   -0.00703    0.00502
C42   1    0.308526    1.034545    0.771049    11.00000    0.02653    0.03119 =
         0.03420   -0.00116    0.01261    0.00347
AFIX 137
H42A  2    0.289811    1.001707    0.800590    11.00000   -1.50000
H42B  2    0.301270    1.024019    0.721083    11.00000   -1.50000
H42C  2    0.267260    1.067785    0.781317    11.00000   -1.50000
AFIX   0
C43   1    0.442917    1.106481    0.744973    11.00000    0.03212    0.02316 =
         0.03163   -0.00529    0.00381    0.00223
AFIX 137
H43A  2    0.400280    1.138246    0.758510    11.00000   -1.50000
H43B  2    0.435549    1.098990    0.694203    11.00000   -1.50000
H43C  2    0.509779    1.117112    0.755719    11.00000   -1.50000
AFIX   0
C44I  1    0.268271    0.699910    0.549843    11.00000    0.04522    0.02043 =
         0.04349   -0.00266    0.01221   -0.01300
AFIX 137
H44A  2    0.331468    0.692220    0.529554    11.00000   -1.50000
H44B  2    0.224777    0.714955    0.513006    11.00000   -1.50000
H44C  2    0.241878    0.663953    0.568984    11.00000   -1.50000
AFIX   0
C45   1    0.176168    0.757972    0.640556    11.00000    0.03760    0.02821 =
         0.04522    0.00486    0.01576   -0.01041
AFIX 137
H45A  2    0.148110    0.721776    0.657652    11.00000   -1.50000
H45B  2    0.134975    0.774128    0.603016    11.00000   -1.50000
H45C  2    0.181256    0.785663    0.679652    11.00000   -1.50000
AFIX   0
C46   1    0.825841    0.632964    0.286218    11.00000    0.03692    0.03272 =
         0.03487   -0.00182    0.00775   -0.00029
AFIX  23
H46A  2    0.801477    0.659844    0.249356    11.00000   -1.20000
H46B  2    0.843180    0.595883    0.263500    11.00000   -1.20000
AFIX   0
C47   1    0.342952    0.718729    0.670133    11.00000    0.05108    0.01884 =
         0.04189    0.00907    0.00468   -0.00720
AFIX 137
H47A  2    0.406862    0.710216    0.651564    11.00000   -1.50000
H47B  2    0.313291    0.682870    0.686811    11.00000   -1.50000
H47C  2    0.349025    0.746096    0.709504    11.00000   -1.50000
AFIX   0
C48   1    0.423320    1.066162    0.867922    11.00000    0.05399    0.04106 =
         0.02766   -0.01022    0.00466    0.01740
AFIX 137
H48A  2    0.488475    1.079796    0.879272    11.00000   -1.50000
H48B  2    0.409247    1.031688    0.896096    11.00000   -1.50000
H48C  2    0.376815    1.096645    0.878774    11.00000   -1.50000
AFIX   0
C49   1    0.773846    0.832044    0.369285    11.00000    0.02911    0.04683 =
         0.02607   -0.00782    0.00528    0.00269
AFIX 137
H49A  2    0.715518    0.855835    0.367443    11.00000   -1.50000
H49B  2    0.756002    0.791029    0.368801    11.00000   -1.50000
H49C  2    0.813539    0.840609    0.328189    11.00000   -1.50000
AFIX   0
C50   1    0.523858    0.671803    0.441906    11.00000    0.04053    0.03936 =
         0.03292   -0.00168    0.00841   -0.00235
AFIX  23
H50A  2    0.568233    0.645083    0.467075    11.00000   -1.20000
H50B  2    0.456895    0.659015    0.449838    11.00000   -1.20000
AFIX   0
C51   1    0.542240    0.733629    0.341170    11.00000    0.05409    0.02888 =
         0.03991    0.00496   -0.01400    0.00144
AFIX  23
H51A  2    0.498157    0.737633    0.299893    11.00000   -1.20000
H51B  2    0.607283    0.746419    0.327312    11.00000   -1.20000
AFIX   0
C52   1    0.489562    0.631684    0.195634    11.00000    0.02896    0.03910 =
         0.04122   -0.00386    0.00155   -0.00132
AFIX  23
H52A  2    0.494175    0.671007    0.175200    11.00000   -1.20000
H52B  2    0.445162    0.632785    0.236077    11.00000   -1.20000
AFIX   0
C53   1    0.627939    0.577136    0.159667    11.00000    0.04452    0.04069 =
         0.03101   -0.00817    0.00441    0.00556
AFIX  23
H53A  2    0.646366    0.537849    0.175731    11.00000   -1.20000
H53B  2    0.685763    0.596931    0.141579    11.00000   -1.20000
AFIX   0
C54   1    0.913901    0.659180    0.325098    11.00000    0.03209    0.04056 =
         0.04211   -0.00373    0.00963    0.00405
AFIX  23
H54A  2    0.911716    0.701995    0.324605    11.00000   -1.20000
H54B  2    0.974841    0.646034    0.303903    11.00000   -1.20000
AFIX   0
C55   1    0.902565    0.635149    0.400878    11.00000    0.04151    0.03766 =
         0.04026   -0.00348   -0.00555    0.00738
AFIX  23
H55A  2    0.927355    0.595095    0.404695    11.00000   -1.20000
H55B  2    0.936276    0.659832    0.436102    11.00000   -1.20000
AFIX   0
C56   1    0.793227    0.637103    0.410525    11.00000    0.04664    0.04971 =
         0.02968   -0.00401    0.00372   -0.00364
AFIX  23
H56A  2    0.772857    0.608204    0.445929    11.00000   -1.20000
H56B  2    0.772607    0.675983    0.426225    11.00000   -1.20000
AFIX   0
C57   1    0.663362    0.703100    0.707032    11.00000    0.05404    0.03778 =
         0.05584    0.02312    0.00917    0.00606
AFIX 137
H57A  2    0.677782    0.667070    0.732340    11.00000   -1.50000
H57B  2    0.602392    0.698970    0.680888    11.00000   -1.50000
H57C  2    0.658194    0.734904    0.741018    11.00000   -1.50000
AFIX   0
C58   1    0.538541    0.734281    0.467980    11.00000    0.04296    0.04076 =
         0.04126   -0.01415    0.01121   -0.00564
AFIX  23
H58A  2    0.498442    0.742570    0.509617    11.00000   -1.20000
H58B  2    0.606875    0.741835    0.480236    11.00000   -1.20000
AFIX   0
C59   1    0.454559    0.588315    0.139877    11.00000    0.04171    0.05333 =
         0.03636   -0.00758   -0.00673   -0.00588
AFIX  23
H59A  2    0.406537    0.605917    0.107256    11.00000   -1.20000
H59B  2    0.426432    0.553478    0.161958    11.00000   -1.20000
AFIX   0
LI1   5    0.617355    0.609805    0.319345    11.00000    0.03815    0.03056 =
         0.02815   -0.00077    0.00280    0.00197
MG1   4    0.568494    0.973099    0.448839    11.00000    0.01661    0.01461 =
         0.01521    0.00107    0.00065    0.00036
O1    3    0.435764    0.956202    0.486549    11.00000    0.01645    0.01345 =
         0.01631    0.00249   -0.00107   -0.00172
O2    3    0.575238    1.002812    0.354262    11.00000    0.01943    0.01883 =
         0.01686    0.00323   -0.00028    0.00357
O3    3    0.658863    0.913173    0.472501    11.00000    0.02161    0.01934 =
         0.01792    0.00464    0.00270    0.00599
O4    3    0.544636    0.673036    0.366059    11.00000    0.04333    0.02663 =
         0.02882   -0.00285    0.00636    0.00302
O5    3    0.585258    0.610556    0.218237    11.00000    0.03475    0.03741 =
         0.02698   -0.00643    0.00137    0.00241
O6    3    0.752218    0.623550    0.340781    11.00000    0.03494    0.05916 =
         0.03122   -0.00724    0.00634   -0.00592
O7    3    0.581478    0.532326    0.356975    11.00000    0.04958    0.02922 =
         0.05762    0.01148    0.00470   -0.00034
HKLF 4
REM  CF solution in P21/n
REM R1 =  0.0590 for   6836 Fo > 4sig(Fo)  and  0.0940 for all  10054 data
REM    631 parameters refined using   1230 restraints
END
WGHT      0.0529      0.9348
REM Highest difference peak  0.434,  deepest hole -0.293,  1-sigma level  0.051
Q1    1   0.8458  0.6859  0.6314  11.00000  0.05    0.43
Q2    1   0.7732  0.7424  0.7370  11.00000  0.05    0.38
;
