# Supplementary material for: Crystal structure of bis­[tetra­kis­(tetra­hydro­furan-κO)lithium] bis[μ-2,2′,2′′-methanetriyltris(4,6-di-tert-butylphenolato)-κ4 O,O′:O′,O′′]­dimagnesiate
Source: Acta Crystallogr E Crystallogr Commun. 2017 Jun 13;73(Pt 7):1026–8. doi: 10.1107/S2056989017008337 (PMC5499282; doi:10.1107/S2056989017008337)
Supplement: Supplementary file 2 [file e-73-01026-Isup2.hkl]

# 
# h,k,l, Fc-squared, Fo-squared, sigma(Fo-squared) and status flag 
# 
data_I
_shelx_title ' CF solution in P21/n' 
_shelx_refln_list_code          4 
_shelx_F_calc_maximum      453.37 
_exptl_crystal_F_000      2072.00 
_reflns_d_resolution_high  0.8409 
 
loop_ 
 _symmetry_equiv_pos_as_xyz 
 'x, y, z' 
 '-x+1/2, y+1/2, -z+1/2' 
 '-x, -y, -z' 
 'x-1/2, -y-1/2, z-1/2' 
 
_cell_length_a    13.6185 
_cell_length_b    22.6439 
_cell_length_c    18.5341 
_cell_angle_alpha  90.000 
_cell_angle_beta   90.811 
_cell_angle_gamma  90.000 
 
_shelx_F_squared_multiplier     1.000 
 
loop_ 
 _refln_index_h 
 _refln_index_k 
 _refln_index_l 
 _refln_F_squared_calc 
 _refln_F_squared_meas 
 _refln_F_squared_sigma 
 _refln_observed_status 
   2   0   0      716.16      689.95     48.24 o 
   4   0   0     1764.31     2229.93     77.07 o 
   6   0   0     8316.20     8616.96    193.82 o 
   8   0   0    10606.98    10653.90    248.79 o 
  10   0   0     1505.59     1535.03    106.57 o 
  12   0   0      967.11      919.43    119.30 o 
  14   0   0      161.83      111.24     42.78 o 
  16   0   0      190.91      138.94     95.41 o 
   2   1   0        1.37       38.82     14.30 o 
   3   1   0     4451.97     4611.54     83.36 o 
   4   1   0     5535.13     5264.72     86.04 o 
   5   1   0       40.48       69.76      9.07 o 
   6   1   0      370.44      496.47     29.03 o 
   7   1   0     6585.03     6977.22    115.17 o 
   8   1   0     5362.07     5564.09    128.25 o 
   9   1   0     2532.72     2595.99     93.61 o 
  10   1   0       48.15       47.55     20.93 o 
  11   1   0      240.52      309.95     38.36 o 
  12   1   0       12.72       11.35     14.92 o 
  13   1   0      118.08      103.91     31.55 o 
  14   1   0     1199.88     1356.20    111.92 o 
  15   1   0      798.56      706.45    132.63 o 
  16   1   0       11.19        0.00     98.22 o 
   2   2   0    58614.71    59393.58    436.55 o 
   3   2   0      124.70      377.50     27.15 o 
   4   2   0     6576.10     5726.25     87.88 o 
   5   2   0     1531.58     1647.09     46.07 o 
   6   2   0     6322.54     6292.19     97.42 o 
   7   2   0     1016.02     1067.98     46.66 o 
   8   2   0     4811.69     4815.38    113.57 o 
   9   2   0      397.98      384.64     39.11 o 
  10   2   0      221.90      256.62     32.88 o 
  11   2   0       65.26       53.38     26.64 o 
  12   2   0       35.94       80.21     20.58 o 
  13   2   0     2415.75     2948.00    160.57 o 
  14   2   0      485.14      535.82     84.01 o 
  15   2   0       27.16        0.00     43.13 o 
  16   2   0     1533.53     1834.33    220.13 o 
   1   3   0     6218.48     5861.56    131.52 o 
   2   3   0    15913.66    16046.43    226.35 o 
   3   3   0    18266.55    17648.75    149.99 o 
   4   3   0        3.00        5.07      6.52 o 
   5   3   0      342.11      351.68     31.09 o 
   6   3   0      289.77      314.35     34.97 o 
   7   3   0      750.81      826.94     42.89 o 
   8   3   0      941.36     1094.40     55.68 o 
   9   3   0     1577.63     1646.91     71.77 o 
  10   3   0      378.06      401.49     48.93 o 
  11   3   0       20.64       25.46     16.73 o 
  12   3   0     1148.32     1291.46     84.58 o 
  13   3   0     1000.85      984.14     90.46 o 
  14   3   0      278.82      245.97     57.80 o 
  15   3   0      230.71      135.63     44.90 o 
  16   3   0       46.62      106.29    184.08 o 
   0   4   0     8729.77     8277.79    173.43 o 
   1   4   0     8154.30     7469.67    163.61 o 
   2   4   0    12974.84    12318.20    138.14 o 
   3   4   0    18421.64    17573.46    169.28 o 
   4   4   0     2453.62     3295.62     87.65 o 
   5   4   0      310.23      204.65     24.00 o 
   6   4   0       30.95      104.04     20.83 o 
   7   4   0     4900.42     5360.25    154.45 o 
   8   4   0      667.09      578.62     38.41 o 
   9   4   0      595.48      526.43     49.20 o 
  10   4   0       10.34       10.02     16.09 o 
  11   4   0       30.44       39.42     18.22 o 
  12   4   0       26.44       48.84     35.64 o 
  13   4   0       29.62       47.80     31.83 o 
  14   4   0     1695.16     2019.38    172.95 o 
  15   4   0      468.90      535.95    113.66 o 
  16   4   0       32.88        0.00    114.93 o 
   1   5   0     2448.50     2323.87     78.19 o 
   2   5   0    20017.95    18837.46    353.81 o 
   3   5   0    10451.79     9660.75    142.82 o 
   4   5   0      736.05      666.99     36.81 o 
   5   5   0     3978.59     4153.45     99.25 o 
   6   5   0     3429.44     3780.09    192.08 o 
   7   5   0      526.42      638.29     85.31 o 
   8   5   0     2161.02     2194.54    117.99 o 
   9   5   0       70.22       82.47     16.50 o 
  10   5   0      348.61      273.26     43.36 o 
  11   5   0     1303.83     1299.29     97.04 o 
  12   5   0      222.19      239.75     59.47 o 
  13   5   0      638.44      701.51    128.76 o 
  14   5   0       76.17      180.68     91.70 o 
  15   5   0     1041.22     1240.48    176.43 o 
   0   6   0     1496.98     1383.80     90.39 o 
   1   6   0    19426.65    18070.68    236.12 o 
   2   6   0      200.30      150.65     21.70 o 
   3   6   0       14.14       15.74      7.50 o 
   4   6   0     7475.51     6916.29    117.73 o 
   5   6   0     1489.11     1450.54     59.95 o 
   6   6   0     2182.07     2329.42    168.83 o 
   7   6   0      824.02      806.78     73.87 o 
   8   6   0      240.75      283.26     61.07 o 
   9   6   0     2558.38     2714.56    139.04 o 
  10   6   0      292.26      172.60     45.49 o 
  11   6   0       98.17       83.34     25.06 o 
  12   6   0      870.44      832.81    106.35 o 
  13   6   0       12.35       85.99    142.70 o 
  14   6   0      381.65      567.31    119.14 o 
  15   6   0       53.04      174.56     80.01 o 
   1   7   0     3599.24     3488.46     92.41 o 
   2   7   0        0.33        0.00      5.94 o 
   3   7   0      134.60      216.08     24.00 o 
   4   7   0       12.80        6.00      5.58 o 
   5   7   0        0.38       22.41     11.61 o 
   6   7   0       28.53       27.59     11.99 o 
   7   7   0     2103.47     2834.32    176.15 o 
   8   7   0       53.45       40.69     18.38 o 
   9   7   0       61.25       59.16     22.61 o 
  10   7   0      102.96      125.88     25.71 o 
  11   7   0       19.21       20.67     17.81 o 
  12   7   0       38.80       36.96     41.19 o 
  13   7   0        1.48       16.34     37.35 o 
  14   7   0      154.87      303.88     73.73 o 
  15   7   0      468.43      569.77    106.75 o 
   0   8   0      308.08      318.96     51.58 o 
   1   8   0       94.29       94.07     20.16 o 
   2   8   0      100.04       76.61     18.25 o 
   3   8   0      791.65     1068.38    103.20 o 
   4   8   0      848.27     1101.03     71.64 o 
   5   8   0      524.05      533.61     42.38 o 
   6   8   0      627.26      508.71     42.58 o 
   7   8   0        9.09        6.76     14.38 o 
   8   8   0        0.75      398.38     60.71 o 
   9   8   0      223.73      202.05     41.11 o 
  10   8   0       69.97       89.82     26.82 o 
  11   8   0      692.46      576.68     60.42 o 
  12   8   0      156.96      112.24     41.94 o 
  13   8   0      480.05      395.68     86.58 o 
  14   8   0      178.12      122.47     53.19 o 
  15   8   0      676.54      698.30    108.15 o 
   1   9   0      767.64      790.48     60.75 o 
   2   9   0      608.25      579.62     53.21 o 
   3   9   0     2267.32     2058.27    147.27 o 
   4   9   0        9.09        0.00     11.04 o 
   5   9   0     5002.83     5284.17    185.92 o 
   6   9   0      229.54      224.53     30.43 o 
   7   9   0       53.86       43.08     15.68 o 
   8   9   0     2520.23     2210.66    119.08 o 
   9   9   0      135.55      334.12     88.80 o 
  10   9   0      689.87      531.57    115.48 o 
  11   9   0        1.59        0.00     23.72 o 
  12   9   0       51.42       32.04     27.31 o 
  13   9   0        0.06        0.00     42.44 o 
  14   9   0        1.29       40.35     40.40 o 
  15   9   0       20.56       12.71     70.35 o 
   0  10   0      150.94      181.35     40.94 o 
   1  10   0     7203.71     7191.01    213.35 o 
   2  10   0      364.38      415.83     48.02 o 
   3  10   0       13.77       17.95     15.28 o 
   4  10   0     1491.18     1328.37    129.69 o 
   5  10   0      655.82      477.57     61.17 o 
   6  10   0       41.90       42.19     17.72 o 
   7  10   0        9.73       18.92     13.72 o 
   8  10   0      192.07      236.21     40.04 o 
   9  10   0      311.94      301.35     44.58 o 
  10  10   0     1174.00     1150.66    176.89 o 
  11  10   0      116.66       42.13     37.15 o 
  12  10   0        1.76        0.00     25.76 o 
  13  10   0      277.50      159.92     62.39 o 
  14  10   0       42.64        1.31     38.81 o 
  15  10   0      115.85      135.29     56.09 o 
   1  11   0       38.59       39.96     18.22 o 
   2  11   0      665.95      620.77     60.62 o 
   3  11   0      181.73      203.13     50.78 o 
   4  11   0      107.17       69.41     28.45 o 
   5  11   0      189.36      192.16     53.02 o 
   6  11   0       64.70       81.85     18.70 o 
   7  11   0      305.96      332.93     40.19 o 
   8  11   0     2508.05     2718.55    122.94 o 
   9  11   0       22.34       38.48     20.09 o 
  10  11   0      727.75      921.24    157.89 o 
  11  11   0      155.17      359.68    108.16 o 
  12  11   0      756.26      662.94    139.39 o 
  13  11   0      280.16      238.35     98.31 o 
  14  11   0      371.76      323.26     83.44 o 
   0  12   0     1541.96     1742.22    145.59 o 
   1  12   0     2349.31     2536.85    124.34 o 
   2  12   0      711.78      668.45     66.59 o 
   3  12   0     1261.48     1329.06    131.96 o 
   4  12   0      216.06      371.90     73.79 o 
   5  12   0      551.18      699.14    104.41 o 
   6  12   0        8.18       40.18     22.54 o 
   7  12   0      940.89      880.67     65.56 o 
   8  12   0     1222.70     1467.35     86.36 o 
   9  12   0       56.88      156.83     56.78 o 
  10  12   0      202.00      231.30     77.21 o 
  11  12   0     1096.51     1034.15    174.23 o 
  12  12   0      771.18     1095.38    184.48 o 
  13  12   0      653.00      713.39    158.58 o 
  14  12   0       16.58        0.00     62.21 o 
   1  13   0       29.93       59.81     25.20 o 
   2  13   0     1249.22     1000.97    130.52 o 
   3  13   0       15.21        0.00     26.74 o 
   4  13   0     1626.78     1520.40    150.62 o 
   5  13   0      450.93      407.77     81.54 o 
   6  13   0     1236.49     1380.89    110.31 o 
   7  13   0       87.03      108.55     31.67 o 
   8  13   0      760.82      788.46     86.21 o 
   9  13   0     2904.52     2707.55    169.53 o 
  10  13   0     1064.07     1229.81    179.32 o 
  11  13   0      171.44      135.89     66.90 o 
  12  13   0       55.29      107.28     60.82 o 
  13  13   0      736.17      973.20    183.26 o 
  14  13   0      534.69      757.81    171.71 o 
   0  14   0      155.57      303.07     69.94 o 
   1  14   0      445.38      455.16     64.21 o 
   2  14   0     1436.94     1583.98    110.18 o 
   3  14   0      173.61      208.40     57.66 o 
   4  14   0      154.36      105.93     39.81 o 
   5  14   0       28.25       17.51     14.49 o 
   6  14   0     2466.33     2145.83    202.51 o 
   7  14   0     1007.11     1079.47    102.85 o 
   8  14   0     1383.99     1242.73    113.65 o 
   9  14   0       10.34       48.92     30.30 o 
  10  14   0        4.50      168.51     72.73 o 
  11  14   0      561.08      728.60    148.64 o 
  12  14   0       10.18        0.00     39.73 o 
  13  14   0      781.06      800.81    165.04 o 
   1  15   0       32.63       76.80     28.37 o 
   2  15   0       57.13       34.97     21.98 o 
   3  15   0      350.60      441.75     82.15 o 
   4  15   0       56.88       83.70     43.09 o 
   5  15   0       52.04       58.65     33.59 o 
   6  15   0      740.39      813.72    127.33 o 
   7  15   0       68.79       60.87     20.12 o 
   8  15   0      351.03      269.62     76.33 o 
   9  15   0       27.10       63.05     27.51 o 
  10  15   0        3.26       31.91     39.27 o 
  11  15   0       45.13      130.61     63.42 o 
  12  15   0      648.55      672.82    147.43 o 
  13  15   0      448.35      523.68    132.74 o 
   0  16   0     1196.27     1046.87    134.76 o 
   1  16   0     1163.09     1178.70    101.26 o 
   2  16   0      470.82      446.78     62.62 o 
   3  16   0     3402.39     3060.10    228.48 o 
   4  16   0       23.42       32.25     26.50 o 
   5  16   0     1634.45     1940.80    191.34 o 
   6  16   0     1363.64     1500.17    173.29 o 
   7  16   0      364.25      369.19     62.45 o 
   8  16   0       21.32       44.96     24.95 o 
   9  16   0       80.35       80.43     40.62 o 
  10  16   0      525.33      491.32    118.70 o 
  11  16   0       40.43       47.21     50.59 o 
  12  16   0       13.25       46.28     39.90 o 
  13  16   0      364.87      312.04    103.09 o 
   1  17   0      970.96     1073.29     99.37 o 
   2  17   0     1324.57     1325.09    113.75 o 
   3  17   0       80.72      112.94     55.35 o 
   4  17   0      474.35      477.51     99.75 o 
   5  17   0        0.17        0.00     21.86 o 
   6  17   0      384.79      335.26     84.56 o 
   7  17   0       28.27       23.83     24.13 o 
   8  17   0       24.49        0.00     28.58 o 
   9  17   0      210.51      152.44     90.15 o 
  10  17   0       76.51      193.95     77.33 o 
  11  17   0        0.11        0.00     55.86 o 
  12  17   0      556.56      503.43    128.04 o 
   0  18   0      212.50      180.90     57.99 o 
   1  18   0      171.95      218.34     46.79 o 
   2  18   0      212.00      150.99     40.85 o 
   3  18   0        1.54      167.80     63.83 o 
   4  18   0     1167.56     1340.71    164.76 o 
   5  18   0      100.23       57.05     32.31 o 
   6  18   0      676.41      622.47    115.86 o 
   7  18   0      361.22      504.77    149.05 o 
   8  18   0      359.29      415.75     71.12 o 
   9  18   0      113.25      140.86     53.94 o 
  10  18   0       38.47       52.75     38.67 o 
  11  18   0       91.65      156.19     74.37 o 
  12  18   0       25.24       69.59     42.56 o 
   1  19   0       35.95        2.07     17.96 o 
   2  19   0        9.72       28.21     26.38 o 
   3  19   0     1616.14     1834.41    195.75 o 
   4  19   0      806.53      917.61    139.59 o 
   5  19   0      288.32      354.76     98.76 o 
   6  19   0       35.38       47.96     28.42 o 
   7  19   0       22.43       21.78     27.19 o 
   8  19   0        0.51        0.00     40.06 o 
   9  19   0        0.62       18.69     34.16 o 
  10  19   0        4.75        5.54     34.68 o 
  11  19   0        4.24       33.89     32.42 o 
   0  20   0     1439.89     1498.70    185.89 o 
   1  20   0       27.49       11.78     24.30 o 
   2  20   0       79.88       91.57     31.49 o 
   3  20   0       33.09      128.65     68.48 o 
   4  20   0      762.86      737.55    128.56 o 
   5  20   0      197.11      156.86     64.34 o 
   6  20   0        9.99        0.00     37.03 o 
   7  20   0      186.77      198.57     48.55 o 
   8  20   0       75.26      130.96     46.38 o 
   9  20   0       58.37      247.01     93.16 o 
  10  20   0      122.21      100.03     57.27 o 
   1  21   0       19.48       22.51     20.99 o 
   2  21   0      181.58      183.84     90.40 o 
   3  21   0      382.32      445.62    102.43 o 
   4  21   0      138.05      121.61     66.87 o 
   5  21   0        1.35        0.00     29.65 o 
   6  21   0      557.32      704.25    135.53 o 
   7  21   0      268.28      308.16     73.45 o 
   8  21   0        0.13       44.84     39.10 o 
   9  21   0      362.96      494.91    121.51 o 
  10  21   0        4.97       42.76     55.74 o 
   0  22   0      145.93      114.40     63.29 o 
   1  22   0      187.46      178.75     50.49 o 
   2  22   0       34.12        7.98     22.70 o 
   3  22   0      151.56      271.11     79.85 o 
   4  22   0      311.96      469.27    118.96 o 
   5  22   0      692.90      725.82    137.60 o 
   6  22   0      491.78      498.94    116.19 o 
   7  22   0       76.77       57.07     34.01 o 
   8  22   0      288.60      421.01    115.56 o 
   9  22   0      102.27      101.70     57.67 o 
   1  23   0       38.95       49.67     33.36 o 
   2  23   0      131.60      221.82     82.40 o 
   3  23   0      609.47      724.72    137.45 o 
   4  23   0      108.11      125.05     72.04 o 
   5  23   0        5.26       80.52     61.13 o 
   6  23   0       37.90       21.32     35.31 o 
   7  23   0      104.99      192.57     64.48 o 
   8  23   0        2.33        0.00     32.92 o 
   0  24   0      620.30      623.90    140.24 o 
   1  24   0        2.45        0.00     24.53 o 
   2  24   0     1157.54     1159.50    183.35 o 
   3  24   0       81.07       96.30     56.30 o 
   4  24   0       92.09       85.83     42.85 o 
   5  24   0      315.19      463.39    117.91 o 
   6  24   0        7.78        0.00     24.52 o 
   7  24   0       96.00      150.73     53.29 o 
   1  25   0       61.83       70.92     49.76 o 
   2  25   0     1149.34     1055.05    180.16 o 
   3  25   0       70.03        0.00     41.65 o 
   4  25   0      545.97      630.43    137.32 o 
   5  25   0      175.42      211.01     77.27 o 
   6  25   0      611.21      579.61    132.16 o 
   0  26   0      178.72      162.31     83.17 o 
   1  26   0      133.08      126.20     43.86 o 
   2  26   0       66.44        0.00     62.14 o 
   3  26   0      532.97      743.07    154.05 o 
   4  26   0       18.23       19.20     28.21 o 
 -15   0   1      468.33      528.30    172.00 o 
 -13   0   1      822.87      827.14    132.18 o 
 -11   0   1       64.77       52.77     17.70 o 
  -9   0   1        0.33        6.10     23.32 o 
  -7   0   1      152.20      282.02     57.62 o 
  -5   0   1    19332.56    18475.26    613.89 o 
  -3   0   1    16416.01    16146.20    346.82 o 
   3   0   1    96982.05    91230.77   1174.88 o 
   5   0   1     9749.57    10613.08    156.90 o 
   7   0   1      542.72      676.42     58.24 o 
   9   0   1    10150.26    10810.74    365.53 o 
  11   0   1      298.52      362.34     73.74 o 
  13   0   1     1379.87     1267.84    148.47 o 
  15   0   1     1099.05     1222.07    236.03 o 
 -16   1   1       92.07      123.47     57.65 o 
 -15   1   1      232.00      170.74     88.27 o 
 -14   1   1      145.82      159.03     44.18 o 
 -13   1   1      278.77      253.08     36.95 o 
 -12   1   1       15.71        1.17     17.07 o 
 -11   1   1       20.92        0.00     15.44 o 
 -10   1   1       59.48       79.27     18.74 o 
  -9   1   1      660.00      895.37     55.10 o 
  -8   1   1     1362.17     1431.32     72.09 o 
  -7   1   1      294.17      290.49     24.10 o 
  -6   1   1     3012.31     3367.60     81.32 o 
  -5   1   1     2329.78     2232.20     53.05 o 
  -4   1   1      588.44      587.08     25.53 o 
  -3   1   1    36442.52    33024.16    404.71 o 
  -2   1   1     4607.32     4276.94    151.49 o 
   2   1   1     1593.20     1539.71     96.14 o 
   3   1   1     8061.33     7733.25    114.95 o 
   4   1   1     2557.12     2836.23     71.14 o 
   5   1   1     3719.01     3502.66     82.93 o 
   6   1   1     1795.04     1874.31     48.69 o 
   7   1   1       58.14       60.15     13.61 o 
   8   1   1     4348.56     4532.79    128.41 o 
   9   1   1     3638.17     3720.94    123.87 o 
  10   1   1     6707.07     6278.67    169.92 o 
  11   1   1      244.87      248.14     35.54 o 
  12   1   1      828.17      891.00     84.32 o 
  13   1   1       28.63        8.28     20.61 o 
  14   1   1     1499.68     1611.18    124.40 o 
  15   1   1        3.08       24.92     38.55 o 
  16   1   1     1112.70     1334.36    188.02 o 
 -16   2   1       14.02        0.00     48.65 o 
 -15   2   1       48.75        0.00     45.58 o 
 -14   2   1        3.38        0.00     40.87 o 
 -13   2   1       33.35       24.53     22.52 o 
 -12   2   1      616.84      678.98     61.10 o 
 -11   2   1     1471.86     1519.07     88.63 o 
 -10   2   1      598.27      685.98     50.50 o 
  -9   2   1      971.36      968.93     61.82 o 
  -8   2   1      470.64      448.43     33.34 o 
  -7   2   1      459.12      491.09     28.78 o 
  -6   2   1      108.43      153.10     14.23 o 
  -5   2   1     7099.08     7494.71    148.92 o 
  -4   2   1      240.46      310.43     24.59 o 
  -3   2   1     3226.59     2751.56     61.38 o 
  -2   2   1    10254.09     9455.35    160.23 o 
   2   2   1     2331.98     2287.47     79.32 o 
   3   2   1     1967.67     2138.64     52.82 o 
   4   2   1     1580.21     1486.42     40.36 o 
   5   2   1     4832.49     4358.66     83.09 o 
   6   2   1     6303.85     7154.50    162.92 o 
   7   2   1     5383.69     5532.73    149.77 o 
   8   2   1      904.75      979.07     45.34 o 
   9   2   1     1595.40     1452.60     77.21 o 
  10   2   1        0.02        9.52     26.99 o 
  11   2   1      124.79       95.19     26.64 o 
  12   2   1     1125.93     1326.33    104.66 o 
  13   2   1     1467.04     1507.02    115.80 o 
  14   2   1      188.91      192.76     40.15 o 
  15   2   1     1784.79     2033.81    174.42 o 
  16   2   1      186.42      338.51     99.20 o 
 -16   3   1       85.16      168.60     61.56 o 
 -15   3   1       34.96       19.60     76.55 o 
 -14   3   1        3.15        0.00     23.81 o 
 -13   3   1      546.25      440.22     74.39 o 
 -12   3   1       65.78       77.89     22.34 o 
 -11   3   1        0.42       16.05     18.55 o 
 -10   3   1     1242.13     1246.34     83.37 o 
  -9   3   1       11.83       25.62     12.05 o 
  -8   3   1       51.29       41.43     17.74 o 
  -7   3   1     2626.92     2375.64     71.13 o 
  -6   3   1     7447.59     7229.02    173.52 o 
  -5   3   1     8854.29     9228.14    150.73 o 
  -4   3   1    10563.34     9266.75    178.86 o 
  -3   3   1     2283.26     2133.43     51.94 o 
  -2   3   1     2062.03     2321.13    179.66 o 
  -1   3   1     4358.21     3967.31    124.08 o 
   1   3   1     4586.35     4192.12    119.87 o 
   2   3   1     3384.01     3740.87     99.80 o 
   3   3   1       24.50       28.24     15.75 o 
   4   3   1     1078.33      755.98     33.81 o 
   5   3   1      658.59     1002.80     56.12 o 
   6   3   1     1612.70     1687.35     62.07 o 
   7   3   1     2251.64     2646.74     87.68 o 
   8   3   1      110.77       96.39     16.21 o 
   9   3   1      232.19      268.75     31.79 o 
  10   3   1      172.72      220.02     35.42 o 
  11   3   1     1093.77     1183.65     77.19 o 
  12   3   1       41.22       35.80     27.03 o 
  13   3   1      969.25      990.23     92.83 o 
  14   3   1      465.78      418.80     79.39 o 
  15   3   1        0.75        0.00     35.92 o 
  16   3   1      618.80      682.10    130.22 o 
 -16   4   1      424.94      374.45    153.83 o 
 -15   4   1        0.07       31.72     35.29 o 
 -14   4   1      280.52      268.82     60.42 o 
 -13   4   1      685.61      816.53    104.11 o 
 -12   4   1       59.73       29.71     23.68 o 
 -11   4   1      468.24      616.31     59.99 o 
 -10   4   1      259.02      217.08     35.73 o 
  -9   4   1        3.61       27.07     16.06 o 
  -8   4   1        8.44        2.87     12.03 o 
  -7   4   1     7201.80     7793.22    352.84 o 
  -6   4   1     3016.55     2929.13    158.09 o 
  -5   4   1      294.04      189.10     22.65 o 
  -4   4   1     2358.77     2359.29     61.75 o 
  -3   4   1      151.27      163.67     20.24 o 
  -2   4   1     3566.85     3053.72    136.90 o 
  -1   4   1    10186.28     9549.08    121.96 o 
   0   4   1     1771.16     1642.35     55.13 o 
   1   4   1    13114.95    11561.01    158.88 o 
   2   4   1     1274.49     1267.79     47.93 o 
   3   4   1     4569.13     5355.44     82.55 o 
   4   4   1       21.50       10.24      6.82 o 
   5   4   1      693.67      720.02     86.27 o 
   6   4   1     5614.26     5899.97    142.01 o 
   7   4   1       49.16      137.03     20.16 o 
   8   4   1     1166.63     1153.66     60.01 o 
   9   4   1      316.79      374.51     55.69 o 
  10   4   1      130.71       90.54     22.47 o 
  11   4   1      342.55      298.74     49.40 o 
  12   4   1     1129.76     1047.71     93.96 o 
  13   4   1     1286.30     1251.32    106.76 o 
  14   4   1       40.14        0.00     39.23 o 
  15   4   1      228.48      212.65     60.54 o 
 -15   5   1        1.75       26.37     42.86 o 
 -14   5   1     1574.15     1805.54    204.41 o 
 -13   5   1       10.35      210.70    138.47 o 
 -12   5   1        9.84       29.46     18.98 o 
 -11   5   1      499.96      471.01     57.45 o 
 -10   5   1      919.65     1110.10     62.99 o 
  -9   5   1     1039.48     1037.55     63.73 o 
  -8   5   1      458.58      500.43     75.69 o 
  -7   5   1     1414.09     1432.37    116.59 o 
  -6   5   1      605.09      610.22     53.01 o 
  -5   5   1      410.70      428.50     34.86 o 
  -4   5   1     3717.12     3733.98    102.15 o 
  -3   5   1     8704.66     8560.65    139.09 o 
  -2   5   1     4451.42     4198.43    114.09 o 
  -1   5   1     4724.46     4513.89     92.27 o 
   0   5   1     8811.07     8170.06    137.20 o 
   1   5   1    34655.61    31327.12    286.71 o 
   2   5   1      202.01      198.01     18.88 o 
   3   5   1    19227.97    18379.88    223.44 o 
   4   5   1      595.04      661.55     29.62 o 
   5   5   1        8.29        0.00      6.59 o 
   6   5   1     4775.86     4588.18    227.16 o 
   7   5   1     1563.92     1716.26    148.79 o 
   8   5   1     1862.08     1844.33    106.20 o 
   9   5   1      489.68      467.53     49.77 o 
  10   5   1     1535.59     1586.83     90.02 o 
  11   5   1     1790.16     1790.48    100.80 o 
  12   5   1     1242.29     1430.29    114.70 o 
  13   5   1      277.65      433.17     72.60 o 
  14   5   1     1627.29     1626.34    197.80 o 
  15   5   1       34.56       20.07     54.72 o 
 -15   6   1      866.45     1065.70    189.11 o 
 -14   6   1       18.48      132.85     69.85 o 
 -13   6   1      326.56      330.32    134.35 o 
 -12   6   1      156.16       89.43     57.35 o 
 -11   6   1      112.77      131.44     31.43 o 
 -10   6   1      377.44      327.54     34.75 o 
  -9   6   1       14.77       19.70     11.65 o 
  -8   6   1      271.95      226.73     49.89 o 
  -7   6   1      417.76      318.52     44.23 o 
  -6   6   1     1141.01     1227.36     76.33 o 
  -5   6   1    10075.55    10944.28    195.80 o 
  -4   6   1       67.35       93.62     15.70 o 
  -3   6   1      706.33      642.26     38.55 o 
  -2   6   1     5533.15     5622.32    140.96 o 
  -1   6   1      736.40      776.55     49.75 o 
   0   6   1    14356.42    13227.06    191.97 o 
   1   6   1     7405.18     6609.35    142.94 o 
   2   6   1      514.74      484.63     37.82 o 
   3   6   1     1103.24     1123.31     70.22 o 
   4   6   1      634.07      718.44     40.00 o 
   5   6   1      252.47      207.27     20.48 o 
   6   6   1      837.47     1094.52     84.22 o 
   7   6   1      337.03      307.38     47.76 o 
   8   6   1       34.56       21.09     16.76 o 
   9   6   1      419.13      445.16     55.13 o 
  10   6   1       43.04       52.16     23.52 o 
  11   6   1      188.93      202.62     51.02 o 
  12   6   1     1928.17     1901.24    165.33 o 
  13   6   1       24.28       79.70    128.43 o 
  14   6   1       36.82      110.89    179.72 o 
  15   6   1      791.53     1064.27    166.25 o 
 -15   7   1      140.73      211.86     66.80 o 
 -14   7   1        4.94        0.00     54.78 o 
 -13   7   1       51.90       98.54     52.84 o 
 -12   7   1      115.30      182.44     79.30 o 
 -11   7   1      935.63      985.09     73.96 o 
 -10   7   1        1.88        7.61     15.69 o 
  -9   7   1      134.69      120.48     29.46 o 
  -8   7   1      470.74      463.04     57.05 o 
  -7   7   1      404.97      402.77     48.89 o 
  -6   7   1       41.59       39.21      8.21 o 
  -5   7   1        9.00        0.53     13.20 o 
  -4   7   1       55.17       47.71     11.22 o 
  -3   7   1       17.70       21.43      9.72 o 
  -2   7   1    14531.29    14655.26    195.41 o 
  -1   7   1     5780.90     5196.58    136.82 o 
   0   7   1      620.90      651.31     46.88 o 
   1   7   1     4692.23     4275.04    123.04 o 
   2   7   1     7054.31     6887.71    155.44 o 
   3   7   1     1084.57      870.11     54.55 o 
   4   7   1       36.88       36.55     24.27 o 
   5   7   1      239.80      191.96     23.01 o 
   6   7   1      424.50      577.72     36.64 o 
   7   7   1      335.06      267.18     44.19 o 
   8   7   1       45.08       25.43     23.40 o 
   9   7   1      223.01      189.42     32.97 o 
  10   7   1      296.45      366.89     46.27 o 
  11   7   1      251.27      226.15     87.86 o 
  12   7   1      325.27      287.51     51.67 o 
  13   7   1      463.22      552.73     88.58 o 
  14   7   1       26.85       21.23     33.90 o 
  15   7   1       72.55      175.51     55.36 o 
 -15   8   1      584.68      900.73    164.40 o 
 -14   8   1      504.93      467.87     96.25 o 
 -13   8   1       35.56       51.09     35.27 o 
 -12   8   1      427.52      394.04     82.72 o 
 -11   8   1      246.27      263.59     57.20 o 
 -10   8   1        0.37        2.58     18.79 o 
  -9   8   1       26.34       22.76     39.59 o 
  -8   8   1     1871.73     1746.09    190.68 o 
  -7   8   1     1107.62     1089.54    144.31 o 
  -6   8   1      766.90      771.10     75.62 o 
  -5   8   1      226.14      139.53     18.53 o 
  -4   8   1       35.76        4.16      7.47 o 
  -3   8   1        2.35        2.82     10.58 o 
  -2   8   1      210.20      318.82     52.11 o 
  -1   8   1     2406.94     2157.27    136.23 o 
   0   8   1     1302.12     1288.13     70.34 o 
   1   8   1     7503.04     7108.51    169.58 o 
   2   8   1      482.50      486.48     43.82 o 
   3   8   1      263.35      328.49     35.40 o 
   4   8   1       55.18       70.92     30.34 o 
   5   8   1        0.17       13.12      9.98 o 
   6   8   1      210.19      167.20     23.31 o 
   7   8   1      484.24      540.91     50.90 o 
   8   8   1       98.40      102.50     25.86 o 
   9   8   1      171.09      191.34     40.69 o 
  10   8   1      163.51      177.06     32.47 o 
  11   8   1       87.43      141.09     41.62 o 
  12   8   1     1559.98     1696.28    164.74 o 
  13   8   1      239.95      164.13     55.76 o 
  14   8   1      236.53      188.55     66.60 o 
  15   8   1       72.24       80.48     50.22 o 
 -15   9   1       54.50      119.98     59.46 o 
 -14   9   1       48.45       44.13     37.51 o 
 -13   9   1      167.84      146.73     56.03 o 
 -12   9   1       95.75      169.16     82.96 o 
 -11   9   1      168.45       88.28     34.44 o 
 -10   9   1       35.59        0.00     47.19 o 
  -9   9   1      625.18      668.88    126.91 o 
  -8   9   1     2825.14     2944.60    250.20 o 
  -7   9   1      754.93      836.22     61.60 o 
  -6   9   1       65.43       61.15     18.00 o 
  -5   9   1      138.98      141.45     24.14 o 
  -4   9   1      267.00      272.00     38.05 o 
  -3   9   1      101.85      116.90     24.85 o 
  -2   9   1     2663.93     2587.35    154.72 o 
  -1   9   1     3515.07     3804.19    131.57 o 
   0   9   1     4683.10     4441.22    138.12 o 
   1   9   1      384.26      307.53     36.97 o 
   2   9   1      109.45      115.77     24.34 o 
   3   9   1      449.80      289.77     36.27 o 
   4   9   1      116.34       75.82     25.61 o 
   5   9   1     1150.63      994.13    117.42 o 
   6   9   1     1786.27     1673.89     75.96 o 
   7   9   1     1443.73     1319.86     68.97 o 
   8   9   1        0.58        0.13     10.71 o 
   9   9   1      538.05      645.41    100.92 o 
  10   9   1     2056.88     2178.85    149.32 o 
  11   9   1      110.04       90.84     27.12 o 
  12   9   1       10.85        6.82     34.79 o 
  13   9   1      264.64      150.43     56.75 o 
  14   9   1       29.68       54.79     42.54 o 
  15   9   1      376.21      490.04     96.76 o 
 -15  10   1      972.09      927.59    150.12 o 
 -14  10   1      188.49      420.45     94.38 o 
 -13  10   1      174.51      229.06     76.38 o 
 -12  10   1      991.10      983.67    177.63 o 
 -11  10   1       47.31       99.28     55.75 o 
 -10  10   1      182.32      123.75     47.10 o 
  -9  10   1      449.58      449.79     59.01 o 
  -8  10   1     2564.63     2627.19    139.47 o 
  -7  10   1      465.90      398.31     43.65 o 
  -6  10   1     1722.86     1628.32     86.89 o 
  -5  10   1      140.17      141.37     25.09 o 
  -4  10   1     3840.09     4120.44    156.32 o 
  -3  10   1     8988.56     8836.84    317.59 o 
  -2  10   1     2804.81     2677.42    121.77 o 
  -1  10   1      274.16      406.07     46.32 o 
   0  10   1      212.01      145.99     27.48 o 
   1  10   1      309.51      329.00     39.64 o 
   2  10   1     2014.76     2088.28    106.75 o 
   3  10   1     4903.35     4735.10    231.90 o 
   4  10   1        9.38        5.51     15.83 o 
   5  10   1     1131.34     1096.85    125.96 o 
   6  10   1        3.19       52.02     19.05 o 
   7  10   1       47.04       18.41     11.00 o 
   8  10   1      450.44      604.19     59.96 o 
   9  10   1        6.64       14.75     15.59 o 
  10  10   1      325.20      272.17     78.48 o 
  11  10   1      448.62      267.01     88.30 o 
  12  10   1      163.74      221.84     92.62 o 
  13  10   1       40.64        0.00     44.73 o 
  14  10   1      427.99      416.57    183.14 o 
  15  10   1      811.06      902.00    156.40 o 
 -14  11   1      312.69      390.03     91.53 o 
 -13  11   1      177.95      191.54     78.40 o 
 -12  11   1      471.66      424.61    118.48 o 
 -11  11   1       11.97        0.00     19.23 o 
 -10  11   1        1.99        6.48     17.39 o 
  -9  11   1       14.62        1.91     17.82 o 
  -8  11   1       49.60       22.66     20.74 o 
  -7  11   1     3624.53     3351.36    130.33 o 
  -6  11   1      554.47      590.48     53.43 o 
  -5  11   1      399.69      318.26     38.20 o 
  -4  11   1     1866.15     1712.18    152.25 o 
  -3  11   1      191.24      118.80     38.30 o 
  -2  11   1      119.10      144.76     30.55 o 
  -1  11   1        6.65       13.57     12.42 o 
   0  11   1     4923.51     4811.74    161.43 o 
   1  11   1        0.14       26.03      8.54 o 
   2  11   1     1554.98     1520.37     95.98 o 
   3  11   1     2293.33     2387.04    170.25 o 
   4  11   1       82.64       98.90     35.02 o 
   5  11   1     1198.13     1254.56    135.40 o 
   6  11   1     2010.65     1906.48    118.43 o 
   7  11   1       22.83       25.57     18.24 o 
   8  11   1      230.64      201.37     36.00 o 
   9  11   1     3012.93     3171.59    276.54 o 
  10  11   1      230.60      264.04     84.99 o 
  11  11   1       87.24      194.48     80.86 o 
  12  11   1       56.82       61.84     52.61 o 
  13  11   1      405.67      399.71    115.91 o 
  14  11   1        0.64       58.87     43.24 o 
 -14  12   1       12.13        0.00     45.94 o 
 -13  12   1        3.77       23.93     41.35 o 
 -12  12   1     2543.28     2645.85    288.59 o 
 -11  12   1       65.42      117.55     63.06 o 
 -10  12   1      189.77      182.37     75.51 o 
  -9  12   1      153.66      148.10     34.81 o 
  -8  12   1       26.24       47.18     16.77 o 
  -7  12   1        2.44        9.26      9.39 o 
  -6  12   1      438.24      395.01     46.22 o 
  -5  12   1       58.70       42.42     28.58 o 
  -4  12   1      564.57      328.03     72.39 o 
  -3  12   1        3.43       13.36     15.15 o 
  -2  12   1     3353.58     3757.25    157.06 o 
  -1  12   1        3.45        1.48     12.52 o 
   0  12   1        3.01        4.51      8.93 o 
   1  12   1      166.20      194.84     34.33 o 
   2  12   1       37.38       41.81     19.62 o 
   3  12   1      347.59      286.05     63.53 o 
   4  12   1       61.41        0.00     23.18 o 
   5  12   1        0.04        0.00     38.49 o 
   6  12   1      127.89       93.61     28.38 o 
   7  12   1      445.88      467.89     63.36 o 
   8  12   1      313.82      345.88     55.44 o 
   9  12   1     1650.39     1731.42    205.77 o 
  10  12   1       19.10        0.00     31.22 o 
  11  12   1       17.26        2.21     52.31 o 
  12  12   1        4.03       17.53     70.60 o 
  13  12   1       76.72      145.63     76.86 o 
  14  12   1        0.04       42.86     50.42 o 
 -14  13   1      552.52      714.88    160.12 o 
 -13  13   1      269.44      170.43     73.65 o 
 -12  13   1        0.70        0.00     39.88 o 
 -11  13   1      650.03      644.26    139.47 o 
 -10  13   1      391.41      438.84    110.76 o 
  -9  13   1      292.40      290.70     42.16 o 
  -8  13   1     4191.22     3914.76    152.33 o 
  -7  13   1     1351.69     1337.51     87.17 o 
  -6  13   1      833.67      892.22     90.86 o 
  -5  13   1      339.86      439.81     83.84 o 
  -4  13   1     2101.65     2156.29    179.89 o 
  -3  13   1     1322.15     1448.11    140.70 o 
  -2  13   1       30.98       21.68     20.22 o 
  -1  13   1      201.41      219.58     41.10 o 
   0  13   1     1367.79     1430.02    107.85 o 
   1  13   1      560.42      646.81     65.61 o 
   2  13   1     3696.06     3844.78    191.71 o 
   3  13   1     9228.49     9379.17    358.81 o 
   4  13   1     1426.80     1459.09    148.42 o 
   5  13   1      143.86      129.20     38.60 o 
   6  13   1      357.60      456.74     85.74 o 
   7  13   1      527.03      605.46     72.79 o 
   8  13   1      368.47      338.82     55.94 o 
   9  13   1     1380.17     1474.77    120.86 o 
  10  13   1      184.33      199.30     71.11 o 
  11  13   1      882.33     1013.57    172.39 o 
  12  13   1      112.48      140.92     74.31 o 
  13  13   1       54.49      104.22     68.64 o 
  14  13   1      186.17      121.95     61.27 o 
 -13  14   1       87.43        0.00     36.31 o 
 -12  14   1       45.20      101.19     57.23 o 
 -11  14   1        6.99        0.00     22.44 o 
 -10  14   1     2116.89     2125.22    239.90 o 
  -9  14   1        0.51        6.97     21.59 o 
  -8  14   1      552.31      519.57     56.03 o 
  -7  14   1     1012.70     1096.14    104.76 o 
  -6  14   1     1019.03     1094.85    102.34 o 
  -5  14   1      934.08     1012.24    131.25 o 
  -4  14   1      811.29      859.83    115.91 o 
  -3  14   1        0.18       19.19     19.28 o 
  -2  14   1     3704.28     3918.49    173.20 o 
  -1  14   1      278.19      325.50     47.90 o 
   0  14   1       52.96       49.62     15.09 o 
   1  14   1     9829.35     9895.69    438.48 o 
   2  14   1     1978.04     1832.08    118.21 o 
   3  14   1      489.84      578.90     94.10 o 
   4  14   1      227.01      264.28     68.43 o 
   5  14   1      707.39      819.52    118.33 o 
   6  14   1      134.60      156.82     53.13 o 
   7  14   1     1455.78     1484.12    117.01 o 
   8  14   1        7.22       21.81     20.11 o 
   9  14   1      274.22      309.74     57.37 o 
  10  14   1      602.91      559.28    125.97 o 
  11  14   1       22.19       41.58     43.88 o 
  12  14   1      478.88      458.09    120.92 o 
  13  14   1       29.59      102.74     60.80 o 
 -13  15   1       40.28       38.97     47.98 o 
 -12  15   1      214.65      306.62    106.47 o 
 -11  15   1      304.09      394.30    112.53 o 
 -10  15   1      109.11       25.05     47.43 o 
  -9  15   1      361.73      398.50     70.27 o 
  -8  15   1      553.00      523.16     77.53 o 
  -7  15   1      591.21      536.53     74.79 o 
  -6  15   1      427.43      433.69     68.66 o 
  -5  15   1      173.36      141.64     48.63 o 
  -4  15   1       68.31       44.65     30.44 o 
  -3  15   1      156.67      142.93     47.13 o 
  -2  15   1        0.43       20.48     21.03 o 
  -1  15   1       85.48       56.01     38.34 o 
   0  15   1     2558.95     2518.21    141.47 o 
   1  15   1     6969.56     7282.79    377.95 o 
   2  15   1     3257.65     3084.22    157.82 o 
   3  15   1      594.98      650.62    101.76 o 
   4  15   1      489.81      717.06    108.43 o 
   5  15   1        3.18       15.81     17.61 o 
   6  15   1     3381.51     3499.58    258.63 o 
   7  15   1       13.45       23.15     19.90 o 
   8  15   1      118.38       81.08     31.09 o 
   9  15   1      260.01      403.70     68.12 o 
  10  15   1      170.35      145.42     56.77 o 
  11  15   1       64.71      119.96     56.77 o 
  12  15   1       87.25      127.12     79.81 o 
  13  15   1      346.17      533.41    137.55 o 
 -13  16   1      257.87      381.71    109.81 o 
 -12  16   1       19.85       68.16     54.91 o 
 -11  16   1       77.76       60.98     33.18 o 
 -10  16   1        0.07        0.00     55.88 o 
  -9  16   1       72.11      128.12     41.91 o 
  -8  16   1        6.64       29.61     20.76 o 
  -7  16   1      285.51      329.56     61.67 o 
  -6  16   1      138.74      202.33     47.41 o 
  -5  16   1       14.34       29.41     37.80 o 
  -4  16   1      811.70      811.52    118.02 o 
  -3  16   1        0.61        0.00     32.31 o 
  -2  16   1     1628.35     1807.40    126.11 o 
  -1  16   1     1692.42     1609.09    119.01 o 
   0  16   1      257.54      323.51     59.50 o 
   1  16   1       40.06       46.73     33.70 o 
   2  16   1     1311.78     1303.09    107.28 o 
   3  16   1     2401.44     2666.06    210.49 o 
   4  16   1      970.60      925.20    129.54 o 
   5  16   1     5306.30     5400.52    315.37 o 
   6  16   1      919.02      886.38    132.21 o 
   7  16   1       56.06       64.13     23.76 o 
   8  16   1      102.39       47.48     25.70 o 
   9  16   1      362.33      420.05    101.25 o 
  10  16   1      139.83      164.61     74.68 o 
  11  16   1      291.10      402.97    112.52 o 
  12  16   1      318.50      332.79    106.09 o 
 -12  17   1       67.34      155.71     81.46 o 
 -11  17   1        4.38        0.00     30.88 o 
 -10  17   1      571.58      468.29    114.80 o 
  -9  17   1       12.94        4.73     16.02 o 
  -8  17   1      101.23      119.38     39.05 o 
  -7  17   1        3.48       23.13     30.23 o 
  -6  17   1      113.19       85.68     44.26 o 
  -5  17   1      348.89      381.78     82.45 o 
  -4  17   1       12.37       58.89     28.39 o 
  -3  17   1     2034.85     2228.09    201.26 o 
  -2  17   1      601.03      545.97     72.87 o 
  -1  17   1     2512.08     2657.73    157.43 o 
   0  17   1     2462.29     2375.14    147.43 o 
   1  17   1      745.69      826.15     88.01 o 
   2  17   1     1026.01     1082.55    101.94 o 
   3  17   1      865.76      959.20    132.20 o 
   4  17   1      768.74      912.39    130.18 o 
   5  17   1      171.81      180.59     58.43 o 
   6  17   1      374.02      411.81     92.26 o 
   7  17   1      463.98      559.17     78.05 o 
   8  17   1      154.90      189.16     47.49 o 
   9  17   1     1138.44      983.06    159.58 o 
  10  17   1      119.74      104.02     56.54 o 
  11  17   1       90.66      189.91     78.40 o 
  12  17   1        3.73       77.55     50.46 o 
 -12  18   1       36.39        0.00     27.65 o 
 -11  18   1       16.85       23.39     40.85 o 
 -10  18   1       92.96       12.93     28.86 o 
  -9  18   1       13.08        0.00     23.70 o 
  -8  18   1       64.82      117.78     45.40 o 
  -7  18   1        2.04        0.00     26.19 o 
  -6  18   1       53.46       63.62     38.35 o 
  -5  18   1      103.26      134.01     53.08 o 
  -4  18   1      758.96      878.66    132.39 o 
  -3  18   1      303.70      387.05     84.76 o 
  -2  18   1      618.78      627.33     80.54 o 
  -1  18   1       30.06       56.03     26.07 o 
   0  18   1     2768.29     2604.04    161.50 o 
   1  18   1      131.86      111.27     46.39 o 
   2  18   1      106.28       68.06     24.23 o 
   3  18   1     3917.74     4424.07    290.53 o 
   4  18   1      357.22      481.28    100.32 o 
   5  18   1      327.96      210.19     65.46 o 
   6  18   1        0.14        3.42     30.45 o 
   7  18   1        4.31       53.54    111.44 o 
   8  18   1      103.17       74.93     32.75 o 
   9  18   1      187.78      145.35     62.71 o 
  10  18   1      722.76      695.76    142.49 o 
  11  18   1        0.54        7.39     27.20 o 
  12  18   1        7.16       24.85     28.05 o 
 -11  19   1        0.05       15.45     62.96 o 
 -10  19   1       28.17      136.58     82.02 o 
  -9  19   1      241.01      286.10     61.16 o 
  -8  19   1        4.59       11.60     24.05 o 
  -7  19   1       16.20       23.71     20.50 o 
  -6  19   1      276.61      238.82     74.85 o 
  -5  19   1      604.56      565.19    113.91 o 
  -4  19   1       67.48      170.17     60.98 o 
  -3  19   1     2710.00     2718.57    234.82 o 
  -2  19   1      370.57      469.97     73.45 o 
  -1  19   1      133.73       91.27     35.88 o 
   0  19   1     1472.35     1476.46    124.84 o 
   1  19   1       75.65       85.41     34.26 o 
   2  19   1      225.25      206.84     77.59 o 
   3  19   1     1543.97     1679.70    188.64 o 
   4  19   1      843.44      904.99    139.57 o 
   5  19   1      992.94      915.23    141.26 o 
   6  19   1       11.23        0.00     31.98 o 
   7  19   1      523.13      550.25    116.49 o 
   8  19   1       53.95       52.71     26.45 o 
   9  19   1        0.98        0.00     28.20 o 
  10  19   1       24.47        2.08     37.54 o 
  11  19   1       33.40        9.69     36.33 o 
 -10  20   1      365.05      390.96    110.76 o 
  -9  20   1      779.86      816.28    152.11 o 
  -8  20   1      175.46      168.76     50.01 o 
  -7  20   1      163.66      158.91     44.27 o 
  -6  20   1        2.50       67.61     37.06 o 
  -5  20   1       10.17       27.55     25.45 o 
  -4  20   1     1959.21     2196.33    222.46 o 
  -3  20   1      154.41      200.37     74.83 o 
  -2  20   1      596.84      630.56     86.27 o 
  -1  20   1      371.59      355.35     62.04 o 
   0  20   1      313.75      249.42     49.06 o 
   1  20   1      155.12      127.10     54.07 o 
   2  20   1      434.17      423.18     68.06 o 
   3  20   1      344.43      405.20     96.63 o 
   4  20   1      888.27     1075.20    156.68 o 
   5  20   1       13.08       12.90     26.08 o 
   6  20   1      297.35      336.13     87.05 o 
   7  20   1        1.93       72.46     49.09 o 
   8  20   1        0.77       40.24     39.00 o 
   9  20   1       18.39       84.86     60.04 o 
  10  20   1        8.06        0.00     48.39 o 
 -10  21   1       81.96      100.51     67.31 o 
  -9  21   1       18.41      123.98     72.69 o 
  -8  21   1       98.49      148.67     46.65 o 
  -7  21   1      176.74      184.29     48.82 o 
  -6  21   1      105.43      103.30     50.13 o 
  -5  21   1      578.82      648.12    125.55 o 
  -4  21   1     1155.94     1130.99    164.34 o 
  -3  21   1      601.94      615.54    120.46 o 
  -2  21   1       23.46        0.00     31.48 o 
  -1  21   1     1487.34     1596.99    140.88 o 
   0  21   1        9.87        8.89     19.78 o 
   1  21   1       11.63        0.00     26.38 o 
   2  21   1       57.89       39.51     51.16 o 
   3  21   1       19.18        0.00     30.43 o 
   4  21   1      113.42      114.26     54.96 o 
   5  21   1        5.41       41.91     40.19 o 
   6  21   1      175.48      227.52     79.60 o 
   7  21   1        9.69       53.63     48.61 o 
   8  21   1      217.15      295.42     83.03 o 
   9  21   1      122.39      207.79     80.31 o 
  10  21   1      463.69      662.30    140.25 o 
  -9  22   1        8.06       49.76     44.85 o 
  -8  22   1      146.00      176.17     52.64 o 
  -7  22   1        4.70        0.00     25.72 o 
  -6  22   1       37.10       25.12     31.16 o 
  -5  22   1       27.76       77.68     54.52 o 
  -4  22   1       77.61       89.44     54.88 o 
  -3  22   1       87.57      155.29     67.84 o 
  -2  22   1      284.04      328.97     68.52 o 
  -1  22   1      626.24      530.68     83.71 o 
   0  22   1       39.07       45.44     25.38 o 
   1  22   1        1.92       21.49     32.09 o 
   2  22   1     1074.04     1227.96    142.29 o 
   3  22   1      104.40      145.59     58.61 o 
   4  22   1       70.62       82.25     49.78 o 
   5  22   1       36.77        0.00     37.92 o 
   6  22   1      747.30      794.45    149.64 o 
   7  22   1       36.10      111.74     56.38 o 
   8  22   1      160.32       92.70     55.93 o 
   9  22   1        1.50       24.56     46.70 o 
  -8  23   1      118.74      312.52     99.35 o 
  -7  23   1      165.45      217.32     61.89 o 
  -6  23   1      277.83      310.00     95.39 o 
  -5  23   1        6.43       25.09     17.78 o 
  -4  23   1       10.67       86.78     55.63 o 
  -3  23   1        0.02       10.66     32.78 o 
  -2  23   1      621.42      684.21    134.89 o 
  -1  23   1        6.08       15.74     28.32 o 
   0  23   1      446.70      541.19     85.58 o 
   1  23   1      129.88      142.77     46.00 o 
   2  23   1        6.37        0.00     20.25 o 
   3  23   1       75.29       39.06     31.54 o 
   4  23   1       59.62      110.17     61.47 o 
   5  23   1      270.25      379.10    100.43 o 
   6  23   1        6.62      111.99     64.22 o 
   7  23   1      171.68      266.15     94.56 o 
   8  23   1        0.90        0.00     19.48 o 
  -7  24   1       12.00       35.04     22.93 o 
  -6  24   1       20.20       12.18     29.60 o 
  -5  24   1        7.71        0.00     28.30 o 
  -4  24   1      485.96      553.77    131.19 o 
  -3  24   1       28.96       55.61     51.64 o 
  -2  24   1        8.87        1.53     23.68 o 
  -1  24   1       90.08       98.18     41.76 o 
   0  24   1       53.12       19.65     25.59 o 
   1  24   1      160.21      145.82     52.23 o 
   2  24   1        7.48        8.65     21.73 o 
   3  24   1       90.03      111.45     54.91 o 
   4  24   1      103.55       43.65     39.30 o 
   5  24   1       63.61       78.54     54.42 o 
   6  24   1       55.42        5.12     43.77 o 
   7  24   1      217.98      181.44     81.48 o 
  -5  25   1        0.61        0.00     48.03 o 
  -4  25   1      137.08      266.11     89.47 o 
  -3  25   1      244.34      307.53    104.36 o 
  -2  25   1       13.94        0.00     42.36 o 
  -1  25   1      273.92      304.70     70.74 o 
   0  25   1      121.77       85.41     37.57 o 
   1  25   1       75.12      136.43     51.92 o 
   2  25   1      104.11       82.64     54.25 o 
   3  25   1      725.56      938.98    172.31 o 
   4  25   1       30.53       70.54     56.56 o 
   5  25   1      904.81     1364.26    205.23 o 
  -4  26   1      321.97      480.62    123.72 o 
  -3  26   1      120.81      213.75     87.35 o 
  -2  26   1      425.85      582.42    140.11 o 
  -1  26   1       62.44       27.50     22.65 o 
   0  26   1        6.08        0.00     38.90 o 
   1  26   1        3.19        0.00     28.38 o 
   2  26   1      330.52      415.76    116.43 o 
   3  26   1       73.50        3.78     37.10 o 
   4  26   1      408.36      397.76    112.92 o 
 -16   0   2      194.42      186.81    102.93 o 
 -14   0   2       27.40       18.58     32.43 o 
 -12   0   2        1.58        0.00     21.65 o 
 -10   0   2      566.20      559.95     66.84 o 
  -8   0   2     1937.46     2110.44    221.03 o 
  -6   0   2    18133.00    17815.67    367.38 o 
  -4   0   2     3017.98     3221.49     99.88 o 
  -2   0   2    18698.29    18063.14    598.30 o 
   2   0   2     9089.00     8500.75    250.97 o 
   4   0   2    16706.51    14991.83    331.80 o 
   6   0   2      510.98      536.45     51.79 o 
   8   0   2      484.36      493.20     79.08 o 
  10   0   2      191.66      164.06     50.34 o 
  12   0   2        0.99        0.00     52.70 o 
  14   0   2      230.94      278.35     76.74 o 
  16   0   2        2.66        0.00     55.89 o 
 -16   1   2      223.78      167.97     64.31 o 
 -15   1   2       13.09       23.63     35.08 o 
 -14   1   2       30.32       26.41     38.20 o 
 -13   1   2      744.46      710.35     65.38 o 
 -12   1   2      304.14      228.50     32.55 o 
 -11   1   2      365.94      383.93     48.47 o 
 -10   1   2       31.04       80.54     19.98 o 
  -9   1   2       83.62       83.67     19.75 o 
  -8   1   2     2644.39     2842.19    102.54 o 
  -7   1   2     1873.82     1973.09     80.44 o 
  -6   1   2      738.00      855.24     37.99 o 
  -5   1   2      138.14      316.03     29.59 o 
  -4   1   2      488.90      451.65     26.64 o 
  -3   1   2      756.47      596.99     34.97 o 
  -2   1   2      707.02      736.28     33.59 o 
   2   1   2    16308.18    14766.20    181.50 o 
   3   1   2     2542.79     2440.83    120.77 o 
   4   1   2     2679.33     2831.72     81.18 o 
   5   1   2     1715.80     1848.75     72.41 o 
   6   1   2      107.36      181.43     23.57 o 
   7   1   2      533.63      536.39     45.12 o 
   8   1   2     6251.53     6365.25    190.02 o 
   9   1   2     4104.80     4094.86    161.59 o 
  10   1   2      438.28      438.86     53.09 o 
  11   1   2       28.88       30.60     19.28 o 
  12   1   2      258.39      262.08     47.19 o 
  13   1   2      235.91      143.18     40.25 o 
  14   1   2       61.45       31.13     28.30 o 
  15   1   2      153.62      156.57     36.71 o 
  16   1   2       31.91       12.12     33.60 o 
 -16   2   2       33.52       18.72     91.34 o 
 -15   2   2      270.21      251.32     77.07 o 
 -14   2   2        6.22        0.00     53.06 o 
 -13   2   2      816.23      897.77     85.79 o 
 -12   2   2     1385.99     1627.21     86.51 o 
 -11   2   2      239.66      196.51     32.84 o 
 -10   2   2       10.47       10.35     17.53 o 
  -9   2   2     1020.08     1062.77     65.64 o 
  -8   2   2       23.99       15.42      9.36 o 
  -7   2   2      297.93      314.14     24.33 o 
  -6   2   2       53.39       40.25      8.70 o 
  -5   2   2     1247.73     1184.75     44.05 o 
  -4   2   2    18587.16    17711.82    186.84 o 
  -3   2   2      913.91      904.96     91.48 o 
  -2   2   2     6760.31     8230.65    405.57 o 
  -1   2   2      307.71      255.19     35.67 o 
   1   2   2     1569.06     1700.39     67.71 o 
   2   2   2      229.70      220.14     26.69 o 
   3   2   2      166.06      342.95     44.28 o 
   4   2   2     3336.66     2872.43    125.73 o 
   5   2   2    11276.89    11379.99    119.64 o 
   6   2   2      336.56      379.98     29.98 o 
   7   2   2       15.47        0.00     11.13 o 
   8   2   2     3025.80     2935.37     72.38 o 
   9   2   2      382.42      463.68     51.42 o 
  10   2   2     3249.67     3467.83    156.41 o 
  11   2   2     2583.51     2803.88    148.51 o 
  12   2   2       20.94       59.63     35.69 o 
  13   2   2       45.71       77.19     27.45 o 
  14   2   2      183.55      232.67     42.83 o 
  15   2   2       57.78      121.98     42.68 o 
  16   2   2      292.40      246.16     81.68 o 
 -16   3   2        9.56        0.00     39.02 o 
 -15   3   2        2.60        7.77     52.00 o 
 -14   3   2      574.38      503.86     84.02 o 
 -13   3   2     1063.68     1056.74     94.33 o 
 -12   3   2      505.60      603.87     58.19 o 
 -11   3   2      241.55      229.10     32.29 o 
 -10   3   2       96.31      134.16     23.24 o 
  -9   3   2     2353.43     2272.03     95.36 o 
  -8   3   2     1367.71     1526.88     62.78 o 
  -7   3   2     4224.21     3928.19     95.57 o 
  -6   3   2     2940.11     2799.16    104.81 o 
  -5   3   2     1589.55     1856.09     76.73 o 
  -4   3   2    18939.69    18756.98    198.55 o 
  -3   3   2     1067.95      902.23     63.03 o 
  -2   3   2   205541.16   188798.33   1710.87 o 
  -1   3   2      742.19      909.95     39.81 o 
   0   3   2    16061.53    15242.58    227.93 o 
   1   3   2      373.56      366.72     34.80 o 
   2   3   2    78920.16    76974.68    555.44 o 
   3   3   2     7565.51     6719.57    318.65 o 
   4   3   2     4494.03     4830.92    159.95 o 
   5   3   2      939.56      822.61     40.55 o 
   6   3   2      282.21      344.17     25.14 o 
   7   3   2        0.03        0.00      7.33 o 
   8   3   2      862.13      873.89     46.49 o 
   9   3   2      514.85      465.20     52.37 o 
  10   3   2      194.26      244.06     33.38 o 
  11   3   2      381.14      324.67     52.25 o 
  12   3   2      659.94      628.96     72.94 o 
  13   3   2        0.76       11.33     16.16 o 
  14   3   2      225.13      191.05     39.00 o 
  15   3   2        2.34        0.00     39.83 o 
  16   3   2       76.38       36.78     57.94 o 
 -15   4   2       90.72        0.00     41.92 o 
 -14   4   2      399.78      573.74    115.37 o 
 -13   4   2      133.15      138.21     43.29 o 
 -12   4   2      349.38      316.53     54.76 o 
 -11   4   2      164.61      127.45     27.87 o 
 -10   4   2       46.47       31.92     16.62 o 
  -9   4   2      413.72      476.79     36.22 o 
  -8   4   2      423.82      385.99     30.95 o 
  -7   4   2      298.56      380.60     47.59 o 
  -6   4   2     8012.82     8003.35    194.45 o 
  -5   4   2      833.81      871.94     56.10 o 
  -4   4   2     2517.07     2419.71     58.10 o 
  -3   4   2      314.79      373.65     23.38 o 
  -2   4   2    10264.83     9702.56    156.45 o 
  -1   4   2       79.63      106.78     16.51 o 
   0   4   2     3108.33     3116.68     67.48 o 
   1   4   2    37010.90    35187.96    275.65 o 
   2   4   2    38052.80    36572.91    344.28 o 
   3   4   2        5.19        0.00      6.62 o 
   4   4   2     4620.74     4491.71    136.72 o 
   5   4   2     4527.50     4932.17    177.93 o 
   6   4   2     3120.47     2953.83     97.18 o 
   7   4   2       31.77       64.11     17.41 o 
   8   4   2      361.07      303.65     28.27 o 
   9   4   2     1057.00      980.34     65.29 o 
  10   4   2      113.80      134.38     31.76 o 
  11   4   2      261.12      273.06     49.54 o 
  12   4   2      465.54      587.06     70.64 o 
  13   4   2       47.69      106.58     35.25 o 
  14   4   2      544.41      490.88     69.52 o 
  15   4   2      400.64      529.26    139.07 o 
 -15   5   2      794.64      809.03    207.10 o 
 -14   5   2     1036.76     1293.59    171.01 o 
 -13   5   2      918.68      891.85    197.92 o 
 -12   5   2      567.44      606.76    173.28 o 
 -11   5   2      356.08      461.46     55.85 o 
 -10   5   2      134.59      120.75     35.00 o 
  -9   5   2      208.52      205.45     33.60 o 
  -8   5   2        8.21       28.05     10.94 o 
  -7   5   2       32.72       30.60     13.08 o 
  -6   5   2      794.57     1118.60     82.71 o 
  -5   5   2     5997.08     6080.13    164.06 o 
  -4   5   2     4664.00     5427.44    115.58 o 
  -3   5   2        7.00       27.20      7.47 o 
  -2   5   2      133.46      125.87     21.71 o 
  -1   5   2    10164.95    10865.37    146.98 o 
   0   5   2    17948.19    16304.79    170.25 o 
   1   5   2       68.88       84.62     14.84 o 
   2   5   2     2464.99     2343.55    119.21 o 
   3   5   2      209.95      213.29     30.38 o 
   4   5   2        2.50        8.24      9.17 o 
   5   5   2      219.10      202.51     23.56 o 
   6   5   2     1248.30     1065.98    117.75 o 
   7   5   2       64.06       85.65     20.43 o 
   8   5   2        1.42        7.80     12.24 o 
   9   5   2     1931.28     1964.94     97.94 o 
  10   5   2       40.15       47.34     15.38 o 
  11   5   2     3278.83     3341.42    160.80 o 
  12   5   2       15.18       15.43     29.46 o 
  13   5   2      373.08      479.42     75.52 o 
  14   5   2       10.07       16.09     49.10 o 
  15   5   2       15.37        3.03     43.47 o 
 -15   6   2      553.87      788.75    140.33 o 
 -14   6   2      235.39      251.60    135.69 o 
 -13   6   2      120.78       93.88     53.20 o 
 -12   6   2        0.18       32.47     23.07 o 
 -11   6   2      680.49      634.96     66.14 o 
 -10   6   2      105.47       76.68     18.30 o 
  -9   6   2      341.92      236.95     50.74 o 
  -8   6   2        5.72       17.34     13.43 o 
  -7   6   2      887.28      805.93     65.30 o 
  -6   6   2     5931.38     5961.11    243.01 o 
  -5   6   2      664.77      824.72     51.90 o 
  -4   6   2    10356.30    10556.27    167.97 o 
  -3   6   2       18.53       13.70      9.90 o 
  -2   6   2    19507.70    19125.64    269.33 o 
  -1   6   2      304.33      372.88     30.68 o 
   0   6   2     1422.47     1419.84     63.95 o 
   1   6   2        1.09        0.51      6.03 o 
   2   6   2      522.37      477.44     57.61 o 
   3   6   2      384.98      593.07     38.02 o 
   4   6   2     3471.02     3963.49    144.92 o 
   5   6   2     1271.92     1225.54     43.30 o 
   6   6   2       21.12       29.48      8.37 o 
   7   6   2     1591.89     1757.64    117.39 o 
   8   6   2       37.88       25.75     11.96 o 
   9   6   2      477.71      446.24     52.20 o 
  10   6   2      671.61      617.99    103.67 o 
  11   6   2      250.31      276.70    166.25 o 
  12   6   2      339.18      446.73     79.78 o 
  13   6   2       60.29       83.76     44.08 o 
  14   6   2        0.43      243.45     93.95 o 
  15   6   2        0.25       71.78     57.18 o 
 -15   7   2       44.08      297.97    102.36 o 
 -14   7   2       17.55       81.24     48.63 o 
 -13   7   2        0.51        0.00     24.44 o 
 -12   7   2      158.23      143.13     34.29 o 
 -11   7   2       61.52       51.84     26.10 o 
 -10   7   2        2.60        1.17     20.26 o 
  -9   7   2      997.17      918.14     80.60 o 
  -8   7   2     6193.17     5769.36    196.27 o 
  -7   7   2     1414.14     1412.52     97.74 o 
  -6   7   2     3218.53     3279.59    114.39 o 
  -5   7   2    15639.54    15562.45    245.67 o 
  -4   7   2     5187.23     5862.99    131.00 o 
  -3   7   2        7.71       23.10      9.97 o 
  -2   7   2     2181.20     2114.67     94.19 o 
  -1   7   2     2131.74     1765.20     68.32 o 
   0   7   2     2449.20     1963.99     81.17 o 
   1   7   2      574.16      521.91     42.95 o 
   2   7   2     1827.60     1965.50    121.13 o 
   3   7   2     1257.56     1152.10     59.97 o 
   4   7   2     1829.77     1667.68    135.66 o 
   5   7   2     3153.21     3108.58    102.05 o 
   6   7   2      978.19      955.73     42.90 o 
   7   7   2      856.98      849.59     49.07 o 
   8   7   2     1344.50     1366.22    110.53 o 
   9   7   2       29.17        6.02      8.19 o 
  10   7   2      393.94      403.70     46.03 o 
  11   7   2     2111.93     2095.19    203.67 o 
  12   7   2     1192.76     1237.67    111.84 o 
  13   7   2      993.88      893.02     89.84 o 
  14   7   2      693.06      787.29    110.65 o 
  15   7   2      939.70      795.01    113.32 o 
 -15   8   2       14.18       37.93     72.38 o 
 -14   8   2       43.93        8.27     35.23 o 
 -13   8   2       29.74       18.73     20.67 o 
 -12   8   2       40.51       87.83     32.89 o 
 -11   8   2      204.00      169.82     48.90 o 
 -10   8   2      263.58      224.45     65.65 o 
  -9   8   2      420.49      336.15     89.14 o 
  -8   8   2      242.66      343.74     87.98 o 
  -7   8   2      300.39      294.74     44.65 o 
  -6   8   2       31.37        0.00     12.21 o 
  -5   8   2     1202.34     1257.52     58.07 o 
  -4   8   2    15122.00    15974.61    198.86 o 
  -3   8   2     9343.82     9103.13    213.52 o 
  -2   8   2     5759.72     5129.25    155.28 o 
  -1   8   2     8558.97     8377.28    185.11 o 
   0   8   2     3820.76     3786.96    120.71 o 
   1   8   2     1015.95      880.89     59.94 o 
   2   8   2       80.12      110.34     32.18 o 
   3   8   2      251.15      333.87     35.57 o 
   4   8   2      129.66      187.08     43.72 o 
   5   8   2     3559.16     3366.35    214.51 o 
   6   8   2      702.91      738.36     64.77 o 
   7   8   2        7.62        1.95      6.05 o 
   8   8   2       29.88       31.76      9.35 o 
   9   8   2      222.56      216.24     27.17 o 
  10   8   2        0.66       19.51     12.74 o 
  11   8   2       19.85        0.00     15.37 o 
  12   8   2     2818.71     2780.16    189.56 o 
  13   8   2      365.21      379.34    104.74 o 
  14   8   2      168.12      190.35     89.52 o 
  15   8   2      967.88     1154.31    137.49 o 
 -15   9   2      397.62      518.21    113.89 o 
 -14   9   2        0.02       45.38     40.75 o 
 -13   9   2       43.47       76.28     36.21 o 
 -12   9   2       22.76        0.00     26.61 o 
 -11   9   2     1609.17     1617.42    217.88 o 
 -10   9   2        0.39        0.00     32.11 o 
  -9   9   2      500.31      431.20    106.26 o 
  -8   9   2     2530.62     2300.02    220.02 o 
  -7   9   2      182.30      156.89     33.49 o 
  -6   9   2     1712.77     1634.47     71.51 o 
  -5   9   2     1871.92     1979.81     75.25 o 
  -4   9   2      111.03       59.58     20.99 o 
  -3   9   2    14103.83    14668.98    282.22 o 
  -2   9   2     9513.46     9904.59    224.54 o 
  -1   9   2    11548.63    11725.73    231.44 o 
   0   9   2    12924.78    12825.85    236.74 o 
   1   9   2     2634.81     2484.35    105.74 o 
   2   9   2     1233.01     1172.57     76.31 o 
   3   9   2     7130.05     6379.60    270.21 o 
   4   9   2     1360.81     1528.35    135.35 o 
   5   9   2      187.45      220.98     56.09 o 
   6   9   2     1520.56     1451.00     93.55 o 
   7   9   2       45.28       14.61     11.85 o 
   8   9   2      302.70      300.71     35.81 o 
   9   9   2      317.30      350.10     35.55 o 
  10   9   2     1502.12     1643.09    132.77 o 
  11   9   2       35.05       18.20     18.82 o 
  12   9   2       98.30      157.55     44.23 o 
  13   9   2        2.44       46.96     58.84 o 
  14   9   2        3.48      135.91     66.28 o 
  15   9   2       63.41        0.00     58.17 o 
 -14  10   2        0.00        1.05     66.04 o 
 -13  10   2      185.15      215.76     97.09 o 
 -12  10   2       55.19       15.22     38.06 o 
 -11  10   2       27.43        0.00     46.29 o 
 -10  10   2     1158.00     1117.18    176.43 o 
  -9  10   2      302.35      330.86     83.72 o 
  -8  10   2      162.65      156.81     71.71 o 
  -7  10   2     2626.59     2606.98    117.40 o 
  -6  10   2        9.15        6.47      8.86 o 
  -5  10   2      303.39      297.08     37.46 o 
  -4  10   2      183.28      200.59     33.81 o 
  -3  10   2     1090.16     1154.38     86.27 o 
  -2  10   2     5258.19     5878.66    180.88 o 
  -1  10   2     1930.50     1958.01     99.96 o 
   0  10   2      662.32      731.01     60.75 o 
   1  10   2      347.34      312.19     39.16 o 
   2  10   2      639.97      607.14     57.34 o 
   3  10   2      810.40     1000.30    105.82 o 
   4  10   2      242.81      242.25     33.75 o 
   5  10   2      560.81      682.05     97.86 o 
   6  10   2      101.84      121.25     30.78 o 
   7  10   2        2.56        4.39     23.35 o 
   8  10   2       24.06       82.71     48.87 o 
   9  10   2       73.36       41.33     47.40 o 
  10  10   2       52.87       65.71     41.68 o 
  11  10   2        0.10        0.00     51.21 o 
  12  10   2       84.38      156.29     72.76 o 
  13  10   2      131.09       84.43     57.01 o 
  14  10   2      154.27      180.58    133.82 o 
 -14  11   2      326.24      205.05     92.38 o 
 -13  11   2       11.11        0.00     27.44 o 
 -12  11   2       38.03        0.00     34.58 o 
 -11  11   2        3.19        1.38     19.66 o 
 -10  11   2      151.85      160.80     77.34 o 
  -9  11   2     1370.22     1396.94    110.98 o 
  -8  11   2        7.46        4.85     10.37 o 
  -7  11   2     1415.55     1347.77     86.23 o 
  -6  11   2     3869.23     3609.21    137.05 o 
  -5  11   2        6.41       22.12     11.26 o 
  -4  11   2        0.11        0.00     10.43 o 
  -3  11   2     4051.89     4461.70    233.22 o 
  -2  11   2       88.96      125.07     33.22 o 
  -1  11   2     7819.52     8214.31    215.34 o 
   0  11   2       41.63       26.39     15.68 o 
   1  11   2      309.09      302.37     39.92 o 
   2  11   2      682.38      616.60     61.87 o 
   3  11   2      107.18      154.00     47.37 o 
   4  11   2      270.53      251.29     57.74 o 
   5  11   2        2.29        0.00     13.61 o 
   6  11   2     2397.81     2550.31    208.40 o 
   7  11   2      658.83      700.36     86.41 o 
   8  11   2       18.65        9.15     16.05 o 
   9  11   2     1408.67     1177.17    164.61 o 
  10  11   2      507.02      493.61    112.18 o 
  11  11   2       52.10       41.01     34.57 o 
  12  11   2      621.79      616.01    136.19 o 
  13  11   2        7.46        0.00     37.50 o 
  14  11   2       15.63       68.49     43.53 o 
 -14  12   2      116.07      136.64     66.83 o 
 -13  12   2       32.31      121.72     71.14 o 
 -12  12   2       85.66        0.00     28.22 o 
 -11  12   2      592.63      565.27    128.85 o 
 -10  12   2      158.87      143.06     94.26 o 
  -9  12   2     1034.36     1084.90     99.16 o 
  -8  12   2     2698.14     2549.23    124.81 o 
  -7  12   2     1067.06     1050.92     78.38 o 
  -6  12   2       47.47       58.29     21.30 o 
  -5  12   2       98.69      106.24     23.41 o 
  -4  12   2      324.39      378.21     52.05 o 
  -3  12   2     3290.23     3360.97    209.84 o 
  -2  12   2     1086.06     1247.79    135.11 o 
  -1  12   2     3096.01     3673.81    214.16 o 
   0  12   2       41.37       31.03     14.29 o 
   1  12   2      358.07      357.08     47.30 o 
   2  12   2      970.16      987.09     80.50 o 
   3  12   2     1389.18     1221.50    127.10 o 
   4  12   2       88.53      137.46     41.98 o 
   5  12   2      853.50      720.82    105.95 o 
   6  12   2      359.48      321.27     77.25 o 
   7  12   2      136.35      123.10     31.08 o 
   8  12   2      414.44      443.61     61.77 o 
   9  12   2      711.47      680.53    128.70 o 
  10  12   2        1.29        0.00     40.46 o 
  11  12   2        1.91        0.00     39.03 o 
  12  12   2      908.41     1008.80    176.76 o 
  13  12   2       68.07       85.94     58.93 o 
  14  12   2       80.77       80.73     57.02 o 
 -14  13   2      290.28      324.36     93.49 o 
 -13  13   2       26.78       56.64     54.98 o 
 -12  13   2       13.97       46.80     45.55 o 
 -11  13   2        4.08       49.15     53.32 o 
 -10  13   2     1191.75     1130.51    175.04 o 
  -9  13   2      174.30      201.97     37.21 o 
  -8  13   2      146.93      169.71     33.87 o 
  -7  13   2     1692.10     1691.76    100.81 o 
  -6  13   2       20.67       30.12     19.63 o 
  -5  13   2     2457.42     2400.21    115.72 o 
  -4  13   2     1368.82     1457.51    150.06 o 
  -3  13   2      950.36      955.75    115.59 o 
  -2  13   2      818.32      837.93     75.87 o 
  -1  13   2     9182.64     9031.74    248.63 o 
   0  13   2     3233.65     3224.63    146.62 o 
   1  13   2       71.98       64.07     18.86 o 
   2  13   2      501.04      521.60     60.31 o 
   3  13   2     1039.73     1071.16    120.55 o 
   4  13   2      800.95      729.90    103.29 o 
   5  13   2      105.90       63.25     32.69 o 
   6  13   2      596.25      587.78    102.73 o 
   7  13   2       76.41      139.26     32.99 o 
   8  13   2       66.70       44.93     29.65 o 
   9  13   2      295.91      291.32     85.08 o 
  10  13   2      152.22      107.00     55.15 o 
  11  13   2      136.16      105.34     82.46 o 
  12  13   2      305.03      425.16    111.33 o 
  13  13   2      151.48      180.40     92.53 o 
  14  13   2       86.47       61.56     31.82 o 
 -13  14   2       10.76        0.00     62.83 o 
 -12  14   2       44.31      170.63     71.61 o 
 -11  14   2      114.14       79.81     43.70 o 
 -10  14   2      522.76      591.95    124.73 o 
  -9  14   2     1946.23     2074.07    119.55 o 
  -8  14   2      171.46      116.71     27.40 o 
  -7  14   2      301.94      240.65     39.46 o 
  -6  14   2      571.75      527.39     56.37 o 
  -5  14   2       96.33       96.02     40.92 o 
  -4  14   2      572.51      471.36     85.72 o 
  -3  14   2        6.65       21.16     19.76 o 
  -2  14   2       46.92       49.86     13.70 o 
  -1  14   2       52.07       27.11     35.57 o 
   0  14   2     1644.44     1733.64    111.86 o 
   1  14   2        8.23       27.03     18.59 o 
   2  14   2     1951.33     2209.66    129.65 o 
   3  14   2     1788.22     1760.51    162.79 o 
   4  14   2     4114.04     4243.19    254.96 o 
   5  14   2      158.01      128.28     42.94 o 
   6  14   2        2.56       30.24     19.84 o 
   7  14   2      706.52      675.70     78.59 o 
   8  14   2       92.57       39.59     22.14 o 
   9  14   2     1048.16      863.57    139.94 o 
  10  14   2       17.04       32.96     39.47 o 
  11  14   2      840.27      727.96    146.15 o 
  12  14   2        4.75        8.31     52.72 o 
  13  14   2       44.22       20.63     20.97 o 
 -13  15   2      140.40      143.16     70.11 o 
 -12  15   2       24.26        1.99     45.63 o 
 -11  15   2       17.87        8.85     25.45 o 
 -10  15   2      114.05       28.86     27.89 o 
  -9  15   2        0.01        0.00     13.13 o 
  -8  15   2      293.40      248.96     42.00 o 
  -7  15   2      169.02      105.41     42.24 o 
  -6  15   2      432.45      508.64     72.67 o 
  -5  15   2      265.56      308.35     73.36 o 
  -4  15   2      273.21      221.80     60.39 o 
  -3  15   2      706.03      713.45    105.08 o 
  -2  15   2     1445.80     1380.91    106.56 o 
  -1  15   2      141.42      147.94     36.83 o 
   0  15   2      218.70      208.03     41.66 o 
   1  15   2     1125.20     1191.60     97.09 o 
   2  15   2     2667.87     2597.77    190.35 o 
   3  15   2       77.03       88.01     36.77 o 
   4  15   2     2662.82     2893.58    220.08 o 
   5  15   2     3862.79     4069.65    270.28 o 
   6  15   2      242.34      286.17     76.25 o 
   7  15   2     1822.05     1786.79    130.36 o 
   8  15   2      656.67      776.81     87.77 o 
   9  15   2        2.70       11.75     17.90 o 
  10  15   2     1956.84     1967.14    229.14 o 
  11  15   2        9.62        0.00     47.06 o 
  12  15   2      589.65      573.27    136.32 o 
  13  15   2      767.95      973.54    179.08 o 
 -12  16   2       79.05       46.38     34.58 o 
 -11  16   2     1217.47     1379.28    200.38 o 
 -10  16   2        4.05        0.00     18.06 o 
  -9  16   2       15.47        3.98     24.10 o 
  -8  16   2      336.45      385.39     75.79 o 
  -7  16   2      192.16      170.91     60.90 o 
  -6  16   2      746.40      815.54     94.39 o 
  -5  16   2      249.97      234.69     67.14 o 
  -4  16   2        2.73       19.94     21.60 o 
  -3  16   2      147.03      116.57     44.80 o 
  -2  16   2       39.69       28.90     15.47 o 
  -1  16   2     3479.28     3589.57    176.60 o 
   0  16   2      907.80      889.78     88.39 o 
   1  16   2       44.59       26.23     22.28 o 
   2  16   2      496.41      423.52     64.86 o 
   3  16   2        5.33        0.62     26.66 o 
   4  16   2      404.54      384.82     84.54 o 
   5  16   2       37.36        5.17     19.84 o 
   6  16   2      469.54      476.79    106.53 o 
   7  16   2     2459.73     2566.91    235.94 o 
   8  16   2      186.19      159.51     41.78 o 
   9  16   2      183.07      178.83     63.48 o 
  10  16   2      615.34      624.61    127.56 o 
  11  16   2      147.50       83.70     54.59 o 
  12  16   2       44.95      130.13     72.29 o 
 -12  17   2      100.44      207.88     81.36 o 
 -11  17   2        1.83       71.81     54.37 o 
 -10  17   2        2.36       28.05     28.63 o 
  -9  17   2     1079.10      999.73    115.12 o 
  -8  17   2       63.23       43.19     42.39 o 
  -7  17   2       48.30        1.84     35.12 o 
  -6  17   2       65.99       55.67     27.40 o 
  -5  17   2     1156.93     1367.62    165.63 o 
  -4  17   2       70.02       71.62     35.75 o 
  -3  17   2      251.57      266.09     71.25 o 
  -2  17   2        8.14       31.35     16.90 o 
  -1  17   2      208.41      274.37     51.70 o 
   0  17   2       96.93       99.69     31.30 o 
   1  17   2      707.39      558.67    134.20 o 
   2  17   2     2914.90     2940.25    167.59 o 
   3  17   2      314.69      340.44     76.44 o 
   4  17   2      128.53      175.99     58.00 o 
   5  17   2      584.18      475.43     96.47 o 
   6  17   2     1421.87     1489.69    175.37 o 
   7  17   2      498.27      403.48     92.17 o 
   8  17   2      114.40      127.77     41.08 o 
   9  17   2       25.03       42.03     45.60 o 
  10  17   2      122.17      101.50     59.53 o 
  11  17   2        4.70        0.00     28.06 o 
  12  17   2      110.93      223.19     85.63 o 
 -11  18   2       42.23       41.77     58.22 o 
 -10  18   2       22.88        0.00     41.16 o 
  -9  18   2       77.47       75.20     52.34 o 
  -8  18   2       78.25      118.46     42.02 o 
  -7  18   2       20.10        7.99     28.49 o 
  -6  18   2     2166.36     2330.92    168.71 o 
  -5  18   2        2.28        0.00     32.71 o 
  -4  18   2      414.26      440.59     94.67 o 
  -3  18   2       13.15       49.76     47.23 o 
  -2  18   2     1689.22     1868.41    139.71 o 
  -1  18   2      197.10      259.02     51.44 o 
   0  18   2     1091.72      885.65     94.31 o 
   1  18   2       45.92       84.22     34.13 o 
   2  18   2      128.77       50.84     27.81 o 
   3  18   2        3.16        5.17     20.48 o 
   4  18   2     1133.96     1172.22    155.27 o 
   5  18   2       14.86        0.00     27.16 o 
   6  18   2      216.11      199.57     72.12 o 
   7  18   2      823.33      751.60    136.86 o 
   8  18   2     1178.30     1268.99    174.96 o 
   9  18   2      607.24      509.86    116.08 o 
  10  18   2      141.01      190.14     76.89 o 
  11  18   2      237.05      303.40     96.10 o 
 -11  19   2       37.16       15.26     37.10 o 
 -10  19   2       92.30      128.26     56.48 o 
  -9  19   2        3.10       23.68     22.44 o 
  -8  19   2       51.00       52.21     31.77 o 
  -7  19   2      124.25      104.28     32.90 o 
  -6  19   2      388.38      436.49     73.95 o 
  -5  19   2        4.61       39.11     34.72 o 
  -4  19   2       24.70       88.81     58.65 o 
  -3  19   2      456.58      434.65     98.51 o 
  -2  19   2      188.53      188.10     44.19 o 
  -1  19   2     1850.64     1811.09    140.48 o 
   0  19   2      226.29      202.46     43.48 o 
   1  19   2        9.91        0.00     17.09 o 
   2  19   2      118.84      150.73     38.58 o 
   3  19   2      610.04      748.54    124.95 o 
   4  19   2        0.89       13.60     39.53 o 
   5  19   2       29.62       56.26     35.36 o 
   6  19   2      913.57     1131.42    159.71 o 
   7  19   2       49.09       15.79     24.04 o 
   8  19   2       32.79       34.96     25.57 o 
   9  19   2       79.02       65.21     29.82 o 
  10  19   2       30.95        0.00     35.84 o 
  11  19   2       95.87      123.89     69.63 o 
 -10  20   2      360.15      538.25    128.48 o 
  -9  20   2       81.60      193.26     59.95 o 
  -8  20   2     1379.25     1223.26    131.65 o 
  -7  20   2      127.29      102.14     43.24 o 
  -6  20   2      363.91      390.93    105.20 o 
  -5  20   2       26.16        5.83     18.85 o 
  -4  20   2      296.47      338.44     85.53 o 
  -3  20   2      158.22      201.83     68.90 o 
  -2  20   2      440.60      462.77     75.72 o 
  -1  20   2       52.84       40.65     22.28 o 
   0  20   2       69.50       56.31     27.54 o 
   1  20   2       16.36        2.05     36.70 o 
   2  20   2      923.39      948.49    107.37 o 
   3  20   2       85.18       82.79     39.65 o 
   4  20   2      695.47      737.81    130.09 o 
   5  20   2      686.45      568.16    119.79 o 
   6  20   2       46.74       31.00     19.94 o 
   7  20   2      999.68      873.55    149.15 o 
   8  20   2       40.99       82.49     45.72 o 
   9  20   2      122.52      249.26     90.32 o 
  10  20   2        6.55       60.01     48.02 o 
 -10  21   2      184.68      159.32     78.85 o 
  -9  21   2      420.92      396.03    109.57 o 
  -8  21   2        1.19        0.00     26.66 o 
  -7  21   2        0.09       14.10     21.95 o 
  -6  21   2        1.65       54.02     44.92 o 
  -5  21   2      810.72     1013.40    156.80 o 
  -4  21   2       57.10       68.89     38.99 o 
  -3  21   2      113.56      127.54     64.53 o 
  -2  21   2      982.88     1000.21    110.99 o 
  -1  21   2       79.46      103.78     41.99 o 
   0  21   2     1077.68      968.51    108.67 o 
   1  21   2      951.68     1098.85    118.00 o 
   2  21   2      474.64      384.70     92.40 o 
   3  21   2        9.46       32.73     32.09 o 
   4  21   2      727.36      634.00    125.17 o 
   5  21   2      111.22      100.56     46.20 o 
   6  21   2      291.47      305.76     88.41 o 
   7  21   2      150.77      148.32     68.82 o 
   8  21   2      662.37      639.71    133.07 o 
   9  21   2       26.85        0.00     37.81 o 
  10  21   2      211.39      344.81    101.42 o 
  -9  22   2       73.61      122.28     68.24 o 
  -8  22   2       24.56        1.30     32.87 o 
  -7  22   2       26.78       28.28     28.18 o 
  -6  22   2        1.09       45.92     41.47 o 
  -5  22   2       49.68        0.00     32.08 o 
  -4  22   2      511.30      438.09    108.12 o 
  -3  22   2       62.80      121.97     58.15 o 
  -2  22   2      584.19      558.00    119.01 o 
  -1  22   2        0.15        0.00     24.41 o 
   0  22   2       80.63       83.32     37.96 o 
   1  22   2       22.74        0.00     25.23 o 
   2  22   2        0.69        0.00     25.03 o 
   3  22   2      215.04      216.49     70.67 o 
   4  22   2       45.94       44.86     40.99 o 
   5  22   2      221.20      256.32     81.73 o 
   6  22   2       59.33       23.94     34.31 o 
   7  22   2      164.27      278.81     85.09 o 
   8  22   2      180.23      209.87     80.45 o 
   9  22   2      200.63      235.66     83.40 o 
  -8  23   2      193.61      293.54     71.62 o 
  -7  23   2      394.54      455.45     85.60 o 
  -6  23   2      339.96      411.40    109.47 o 
  -5  23   2        1.58       12.98     24.81 o 
  -4  23   2      157.06      121.95     57.52 o 
  -3  23   2       47.42        6.70     36.56 o 
  -2  23   2        7.27        0.00     23.00 o 
  -1  23   2      426.49      415.95     89.08 o 
   0  23   2        0.67        8.31     23.39 o 
   1  23   2       39.75       52.55     78.94 o 
   2  23   2      166.84      130.80     65.63 o 
   3  23   2       75.21       70.42     42.52 o 
   4  23   2     1357.52     1410.40    194.75 o 
   5  23   2      161.80      118.47     58.60 o 
   6  23   2       12.62       78.56     52.56 o 
   7  23   2      905.86     1107.85    179.17 o 
   8  23   2       43.27       77.71     46.83 o 
  -7  24   2      580.68      584.87     97.61 o 
  -6  24   2       52.44      160.55     72.51 o 
  -5  24   2        0.17       31.10     40.61 o 
  -4  24   2       37.23        0.00     54.03 o 
  -3  24   2      493.58      493.75    117.66 o 
  -2  24   2      341.85      193.26     64.71 o 
  -1  24   2       31.21       76.34     40.65 o 
   0  24   2      425.05      400.78     75.70 o 
   1  24   2        9.93        0.00     36.78 o 
   2  24   2        1.35        0.00     43.54 o 
   3  24   2      568.83      499.13    118.16 o 
   4  24   2        7.92        0.00     19.79 o 
   5  24   2      718.95      847.77    161.45 o 
   6  24   2        7.84        0.00     34.12 o 
   7  24   2      224.13      257.97     91.53 o 
  -5  25   2      178.15      148.41     64.06 o 
  -4  25   2      193.66      193.17     80.28 o 
  -3  25   2      124.86      189.49     72.15 o 
  -2  25   2      215.94      202.49     77.69 o 
  -1  25   2      287.43      444.23     82.90 o 
   0  25   2      119.44      242.45     67.34 o 
   1  25   2      200.89      288.46     66.32 o 
   2  25   2      146.68      202.63     80.92 o 
   3  25   2       15.21       24.12     41.40 o 
   4  25   2       49.25        7.66     20.23 o 
   5  25   2       15.43       25.10     33.28 o 
  -3  26   2      588.44      553.47    130.08 o 
  -2  26   2       97.85       26.76     28.75 o 
  -1  26   2        0.27        0.00     26.12 o 
   0  26   2       75.91       39.46     19.42 o 
   1  26   2       49.41       88.53     52.58 o 
   2  26   2        0.00        0.00     51.86 o 
   3  26   2      309.60      413.99    118.95 o 
 -15   0   3       82.50       87.08     86.38 o 
 -13   0   3       42.93      108.28     49.29 o 
 -11   0   3     1594.62     1486.79    112.68 o 
  -9   0   3       14.46       64.38     59.21 o 
  -7   0   3      761.62      695.63     81.71 o 
  -5   0   3     1257.33     1468.21     77.60 o 
  -3   0   3    66869.79    61555.40    536.63 o 
  -1   0   3      856.77      881.31     53.71 o 
   1   0   3    11772.24     9883.33    252.99 o 
   3   0   3    16866.20    16675.68    224.50 o 
   5   0   3       42.83      114.77     34.39 o 
   7   0   3     1487.97     1345.94     76.16 o 
   9   0   3      327.42      967.19    120.44 o 
  11   0   3       72.83       56.15     54.20 o 
  13   0   3        9.92        0.00     50.08 o 
  15   0   3      240.19      307.63     81.96 o 
 -16   1   3      229.37      187.81    107.45 o 
 -15   1   3      187.53      203.06     82.76 o 
 -14   1   3       50.97       69.35     30.65 o 
 -13   1   3      303.22      385.49     49.68 o 
 -12   1   3      923.59     1061.14     69.43 o 
 -11   1   3       14.40       29.38     17.77 o 
 -10   1   3      481.16      425.24     46.63 o 
  -9   1   3     1904.97     1996.14     91.48 o 
  -8   1   3        0.14        8.83     20.37 o 
  -7   1   3     6230.89     6635.86    174.52 o 
  -6   1   3      285.72      202.05     24.81 o 
  -5   1   3     4594.44     4788.92     99.19 o 
  -4   1   3      904.05      914.97     45.07 o 
  -3   1   3    11791.53    11288.57    160.48 o 
  -2   1   3      167.66      338.64     29.91 o 
  -1   1   3     6588.07     6338.02     79.55 o 
   0   1   3    54625.76    54176.09    475.60 o 
   1   1   3     1893.45     1958.33     37.48 o 
   2   1   3    14174.05    12513.32     93.10 o 
   3   1   3     8784.42     8666.23    170.34 o 
   4   1   3     3175.67     3033.25    112.98 o 
   5   1   3     8502.76     8104.77    150.38 o 
   6   1   3     5499.66     6051.67    130.62 o 
   7   1   3      315.64      416.81     38.83 o 
   8   1   3     4960.32     5227.49    139.86 o 
   9   1   3      141.97      142.85     28.52 o 
  10   1   3      343.01      405.47     60.78 o 
  11   1   3       97.39      100.31     26.90 o 
  12   1   3      197.63      110.46     36.70 o 
  13   1   3      177.56      104.41     33.12 o 
  14   1   3        7.60       19.45     22.42 o 
  15   1   3       23.25       11.56     22.99 o 
  16   1   3       24.78       48.61     40.57 o 
 -16   2   3      235.51      243.49     80.50 o 
 -15   2   3      155.27      113.82     91.44 o 
 -14   2   3       31.53        0.00     60.54 o 
 -13   2   3     2054.06     2012.73    114.89 o 
 -12   2   3     1689.02     1869.97    105.83 o 
 -11   2   3        4.61        2.89     13.44 o 
 -10   2   3        0.51        0.00     11.17 o 
  -9   2   3      104.56      101.65     16.93 o 
  -8   2   3     3022.95     2976.88     91.69 o 
  -7   2   3     1153.50     1106.85     52.25 o 
  -6   2   3      498.27      537.98     33.31 o 
  -5   2   3      481.37      343.10     26.66 o 
  -4   2   3      461.51      566.67     31.34 o 
  -3   2   3     8583.55     8701.96    209.25 o 
  -2   2   3    11903.05    11376.94    178.07 o 
  -1   2   3    11320.90    11343.92    191.93 o 
   0   2   3       78.92      191.08     10.21 o 
   1   2   3      450.89      528.77     17.56 o 
   2   2   3      627.37      566.30     27.57 o 
   3   2   3     2315.90     2518.63     70.82 o 
   4   2   3      247.98      310.21     33.11 o 
   5   2   3     4362.25     4656.22    153.35 o 
   6   2   3        7.55       40.60      8.91 o 
   7   2   3     5902.75     5795.46    106.52 o 
   8   2   3      637.17      603.12     42.20 o 
   9   2   3      602.24      639.95     47.16 o 
  10   2   3        0.14       26.15     30.91 o 
  11   2   3     1758.28     1695.09    115.63 o 
  12   2   3     1618.21     1360.86    107.24 o 
  13   2   3      262.88      218.94     43.47 o 
  14   2   3       23.20       33.44     31.45 o 
  15   2   3       42.49       29.88     40.82 o 
 -15   3   3       76.14      110.96     97.47 o 
 -14   3   3      507.04      528.57    111.78 o 
 -13   3   3      255.57      322.50     52.34 o 
 -12   3   3     1039.76      947.19     84.99 o 
 -11   3   3      421.81      512.21     49.74 o 
 -10   3   3       40.67       55.75     14.99 o 
  -9   3   3        1.61      179.14     26.90 o 
  -8   3   3     2329.74     2242.50     77.84 o 
  -7   3   3       49.40       23.07      8.29 o 
  -6   3   3      307.16      221.92     26.22 o 
  -5   3   3     6306.91     6125.15    138.00 o 
  -4   3   3     1054.62     1015.16    114.65 o 
  -3   3   3      907.15     1124.16     76.19 o 
  -2   3   3    12636.94    11423.16    172.25 o 
  -1   3   3       41.00      271.18     41.25 o 
   0   3   3     1823.32     2361.90     41.83 o 
   1   3   3    21317.73    20354.81    123.20 o 
   2   3   3    16139.13    15643.14    154.65 o 
   3   3   3       40.33       98.86     17.66 o 
   4   3   3      172.83      196.20     33.91 o 
   5   3   3     1330.20     1606.46     63.66 o 
   6   3   3      377.33      278.44     49.17 o 
   7   3   3        8.26       29.41     16.86 o 
   8   3   3        6.54       38.57     21.81 o 
   9   3   3      122.29      125.46     29.22 o 
  10   3   3        0.62       22.26     18.31 o 
  11   3   3      207.70      164.12     43.14 o 
  12   3   3     2529.15     2619.60    151.34 o 
  13   3   3      276.20      276.39     51.44 o 
  14   3   3      172.02      182.07     50.09 o 
  15   3   3      381.66      323.01     87.35 o 
 -15   4   3      571.31      389.99    138.93 o 
 -14   4   3     1453.06     1613.05    184.73 o 
 -13   4   3       40.66      103.38     49.34 o 
 -12   4   3      164.12      159.37     45.20 o 
 -11   4   3      415.24      483.07     48.82 o 
 -10   4   3      560.81      581.22     43.31 o 
  -9   4   3       92.22      151.35     23.82 o 
  -8   4   3       57.79       30.74     11.37 o 
  -7   4   3      433.03      423.07     41.96 o 
  -6   4   3      119.97      107.15     19.48 o 
  -5   4   3     1427.31     1218.84     55.59 o 
  -4   4   3     8039.44     7981.20    331.42 o 
  -3   4   3      416.60      402.26     51.47 o 
  -2   4   3     4701.33     4540.32    111.88 o 
  -1   4   3    19445.08    17530.13    195.80 o 
   0   4   3    11608.14    10750.11    100.08 o 
   1   4   3     2211.45     2169.51     46.10 o 
   2   4   3     2598.52     2711.55     71.86 o 
   3   4   3     7269.20     7326.91    148.63 o 
   4   4   3     1185.16      930.17     72.81 o 
   5   4   3     2889.64     2879.17    140.58 o 
   6   4   3      440.92      427.08     30.36 o 
   7   4   3      922.08      819.49     48.07 o 
   8   4   3     1217.99     1264.15     83.93 o 
   9   4   3     2541.20     2698.69    150.49 o 
  10   4   3       92.63      111.06     32.86 o 
  11   4   3     3328.81     3669.33    170.51 o 
  12   4   3      163.17      154.10     29.04 o 
  13   4   3      105.04       77.62     39.79 o 
  14   4   3      205.83      200.66     43.92 o 
  15   4   3       25.77       23.19     63.92 o 
 -15   5   3      332.58      278.58    109.99 o 
 -14   5   3      489.20      534.34    130.12 o 
 -13   5   3       45.49       86.06     58.85 o 
 -12   5   3       22.40       94.20     53.59 o 
 -11   5   3      152.33      116.38     45.50 o 
 -10   5   3      172.52      153.35     24.45 o 
  -9   5   3      365.85      377.36     34.77 o 
  -8   5   3     1049.67      900.36     72.59 o 
  -7   5   3      325.50      523.89     48.08 o 
  -6   5   3     2300.44     2584.00     95.20 o 
  -5   5   3     4053.07     4581.96    185.34 o 
  -4   5   3      502.11      672.33     53.01 o 
  -3   5   3      106.26      132.81     23.29 o 
  -2   5   3     8841.67     8207.50    157.27 o 
  -1   5   3    43104.73    42126.18    475.65 o 
   0   5   3     5171.89     4823.40     79.83 o 
   1   5   3      632.03      669.83     30.46 o 
   2   5   3      966.25      875.57     52.22 o 
   3   5   3        5.10       10.98     14.44 o 
   4   5   3        2.46       38.07     18.07 o 
   5   5   3     1609.96     1549.88     58.21 o 
   6   5   3       74.67       35.00     15.26 o 
   7   5   3       88.55       69.58     15.61 o 
   8   5   3     1491.94     1451.77     70.39 o 
   9   5   3      599.41      579.07     48.33 o 
  10   5   3     2839.38     2845.09    163.87 o 
  11   5   3      331.05      355.83     53.38 o 
  12   5   3      613.94      609.58     70.80 o 
  13   5   3       75.10       65.77     43.36 o 
  14   5   3      105.61       55.25     29.33 o 
  15   5   3        2.55        0.00     39.05 o 
 -15   6   3       41.74      142.68    116.09 o 
 -14   6   3      771.62      729.12    193.97 o 
 -13   6   3       12.04       50.39     80.42 o 
 -12   6   3      211.91      201.48     57.53 o 
 -11   6   3      364.60      317.53     68.04 o 
 -10   6   3     1051.05     1076.73     66.49 o 
  -9   6   3     3379.43     3172.47    167.52 o 
  -8   6   3      747.30      784.50     73.16 o 
  -7   6   3      131.04      167.80     57.42 o 
  -6   6   3     6229.26     5569.58    302.53 o 
  -5   6   3      607.80      725.00     44.16 o 
  -4   6   3    10232.45     8991.14    142.25 o 
  -3   6   3       36.37       30.90     19.20 o 
  -2   6   3    14504.15    14519.10    242.23 o 
  -1   6   3     3783.41     3286.19     88.68 o 
   0   6   3       20.33      444.55     29.72 o 
   1   6   3     1750.88     1875.62     75.74 o 
   2   6   3     5688.78     5609.90    193.65 o 
   3   6   3     1327.45     1594.77     58.88 o 
   4   6   3      301.37      307.88     43.32 o 
   5   6   3    13895.63    14088.92    213.33 o 
   6   6   3     6012.75     5590.37    204.41 o 
   7   6   3      100.07       59.69     22.65 o 
   8   6   3     1353.40     1510.14     73.76 o 
   9   6   3      274.57      352.22     40.82 o 
  10   6   3      124.36      167.51     61.01 o 
  11   6   3     1268.42     1404.62    123.57 o 
  12   6   3      323.77      324.28     82.76 o 
  13   6   3        0.05       12.72     19.63 o 
  14   6   3      137.47      214.20     79.14 o 
  15   6   3       73.73       78.66     54.91 o 
 -15   7   3        7.67        8.53     35.87 o 
 -14   7   3      638.16      809.52    133.39 o 
 -13   7   3       29.41       51.18     33.56 o 
 -12   7   3       33.00        1.14     20.43 o 
 -11   7   3       90.42       51.69     28.53 o 
 -10   7   3        4.50        0.00     40.34 o 
  -9   7   3      144.46       83.28     41.00 o 
  -8   7   3      571.25      538.37    104.13 o 
  -7   7   3     1813.23     1831.06    185.79 o 
  -6   7   3     3217.74     3238.18    107.79 o 
  -5   7   3       79.56       31.12     11.78 o 
  -4   7   3        1.29       18.79     12.99 o 
  -3   7   3    10491.27    10263.04    190.03 o 
  -2   7   3     2313.59     2404.66    102.89 o 
  -1   7   3     1392.60     1348.65     60.26 o 
   0   7   3       64.59       52.41     12.31 o 
   1   7   3     7441.54     7429.41    160.92 o 
   2   7   3      104.94       38.34     17.31 o 
   3   7   3     4223.48     4487.08    113.37 o 
   4   7   3     8177.42     8626.66    306.83 o 
   5   7   3     7702.17     7831.20    227.18 o 
   6   7   3      430.79      402.90     36.39 o 
   7   7   3      348.49      421.55     59.88 o 
   8   7   3     2236.30     2085.27    116.97 o 
   9   7   3      721.60      719.03     36.61 o 
  10   7   3     1766.69     1809.32    143.06 o 
  11   7   3     1230.26     1241.86    126.31 o 
  12   7   3     1569.91     1769.65    122.52 o 
  13   7   3      140.83      123.24     36.35 o 
  14   7   3      454.78      646.56     98.72 o 
  15   7   3      962.43     1065.57    133.46 o 
 -15   8   3       32.43      111.28     45.76 o 
 -14   8   3       10.42        0.00     36.51 o 
 -13   8   3        5.10        0.00     31.26 o 
 -12   8   3        6.31        0.00     16.70 o 
 -11   8   3      756.43      816.88     90.62 o 
 -10   8   3      978.40      904.67    153.50 o 
  -9   8   3      191.39      162.76     58.63 o 
  -8   8   3     4500.04     4115.24    296.16 o 
  -7   8   3      725.63      642.87     65.91 o 
  -6   8   3        3.57        0.00     11.59 o 
  -5   8   3     2259.29     2270.45     86.10 o 
  -4   8   3     9407.84     9604.46    199.54 o 
  -3   8   3      112.94      197.29     25.97 o 
  -2   8   3     3409.91     3063.79    122.89 o 
  -1   8   3     3428.36     3706.51    110.19 o 
   0   8   3      123.18       97.12     20.08 o 
   1   8   3      332.38      374.61     39.32 o 
   2   8   3     3690.30     3725.50    175.10 o 
   3   8   3     3780.08     3513.84    109.62 o 
   4   8   3       12.39       33.88     24.41 o 
   5   8   3     2677.28     2925.56    197.71 o 
   6   8   3        9.20        5.15      8.67 o 
   7   8   3       22.18       20.40     11.49 o 
   8   8   3     1066.09      976.14     95.88 o 
   9   8   3      978.29      815.04     60.79 o 
  10   8   3      556.35      522.11     76.55 o 
  11   8   3      455.52      286.63     58.08 o 
  12   8   3        0.34        0.00     28.08 o 
  13   8   3      752.15      912.82     91.80 o 
  14   8   3      182.46      154.09     64.60 o 
  15   8   3        0.25       34.90     39.86 o 
 -15   9   3        0.25       30.67    138.65 o 
 -14   9   3      655.03      620.65    116.66 o 
 -13   9   3       78.47       29.87     26.95 o 
 -12   9   3      121.09      176.60     44.43 o 
 -11   9   3      185.84      130.00     37.66 o 
 -10   9   3      111.76       97.60     42.61 o 
  -9   9   3      806.86      683.51    121.44 o 
  -8   9   3      561.40      440.05     95.17 o 
  -7   9   3       50.35       76.19     19.79 o 
  -6   9   3      593.70      515.06     45.29 o 
  -5   9   3       15.54       28.84      7.83 o 
  -4   9   3      466.99      539.85     48.80 o 
  -3   9   3     3363.33     3432.74    139.95 o 
  -2   9   3     5607.84     5863.58    176.40 o 
  -1   9   3      284.12      323.59     33.29 o 
   0   9   3      860.27      957.94     64.81 o 
   1   9   3      356.80      297.41     43.83 o 
   2   9   3        3.87        0.00      9.53 o 
   3   9   3     1221.71     1338.24     73.21 o 
   4   9   3       96.01      136.01     22.13 o 
   5   9   3     4172.23     3799.72    231.08 o 
   6   9   3     2913.28     2853.29    125.75 o 
   7   9   3     1186.12     1171.42     82.33 o 
   8   9   3      560.49      551.54     73.57 o 
   9   9   3     1290.75     1297.68    116.67 o 
  10   9   3     1277.83     1146.84    114.70 o 
  11   9   3      299.95      360.91     67.27 o 
  12   9   3       17.72        7.91     27.48 o 
  13   9   3      182.39      276.28     77.16 o 
  14   9   3      362.62      434.32    114.09 o 
  15   9   3      619.25      763.95    111.90 o 
 -14  10   3       12.99       25.91     95.81 o 
 -13  10   3       15.69        0.00     29.65 o 
 -12  10   3      302.70      330.15     84.48 o 
 -11  10   3        4.11        0.00     40.08 o 
 -10  10   3       99.72      192.87     72.19 o 
  -9  10   3      660.08      543.22    110.97 o 
  -8  10   3     1324.27     1255.85    166.19 o 
  -7  10   3      879.97      956.29     72.98 o 
  -6  10   3       21.30        0.00     16.19 o 
  -5  10   3     5090.34     4991.47    122.66 o 
  -4  10   3     6660.75     6743.74    178.99 o 
  -3  10   3      255.72      106.05     34.92 o 
  -2  10   3     2300.19     2028.48    109.40 o 
  -1  10   3     4652.52     4227.35    163.10 o 
   0  10   3       23.35       67.73     18.46 o 
   1  10   3     1423.69     1649.90     91.19 o 
   2  10   3     4551.56     4717.24    159.08 o 
   3  10   3        2.19       10.44     11.24 o 
   4  10   3      646.44      666.24     53.38 o 
   5  10   3      449.66      415.31     71.15 o 
   6  10   3        7.92       30.72     33.40 o 
   7  10   3        0.47        3.00     11.73 o 
   8  10   3       40.36       32.80     26.21 o 
   9  10   3      163.27      186.96     64.68 o 
  10  10   3       42.34        8.59     24.13 o 
  11  10   3       29.00       43.85     17.41 o 
  12  10   3      678.47      541.47     99.11 o 
  13  10   3      157.10      142.84     65.12 o 
  14  10   3       70.49      109.77     48.33 o 
 -14  11   3        1.40        0.00     33.00 o 
 -13  11   3        0.26        0.00     32.69 o 
 -12  11   3      906.12      826.69    160.40 o 
 -11  11   3       23.23        7.52     28.77 o 
 -10  11   3     1005.36     1016.91    164.86 o 
  -9  11   3        0.01       30.51     21.21 o 
  -8  11   3     2176.26     2212.68    118.11 o 
  -7  11   3      294.05      281.73     40.63 o 
  -6  11   3     2421.71     2560.98    119.27 o 
  -5  11   3     1254.82     1339.38     83.49 o 
  -4  11   3      737.27      892.46     67.30 o 
  -3  11   3     1270.55     1224.18     90.43 o 
  -2  11   3       27.11        0.00     20.98 o 
  -1  11   3     5554.28     6253.58    188.13 o 
   0  11   3     7626.81     7804.29    206.75 o 
   1  11   3     1502.38     1594.78     94.53 o 
   2  11   3      198.61      196.15     35.46 o 
   3  11   3     4092.75     4398.12    230.01 o 
   4  11   3      234.03      204.02     32.23 o 
   5  11   3     1301.00     1438.38    145.35 o 
   6  11   3       90.72      115.97     45.45 o 
   7  11   3     1477.68     1555.57    103.34 o 
   8  11   3      325.84      261.73     78.93 o 
   9  11   3      541.22      565.60    114.49 o 
  10  11   3        9.80       16.28     22.28 o 
  11  11   3      249.90      231.69     80.24 o 
  12  11   3        1.16       97.66     57.58 o 
  13  11   3      991.55      750.05    160.44 o 
  14  11   3        9.61       33.41     27.60 o 
 -14  12   3      502.66      450.43     96.85 o 
 -13  12   3      125.04      241.23     89.87 o 
 -12  12   3      144.04      187.88     75.41 o 
 -11  12   3      527.02      388.39    110.27 o 
 -10  12   3      155.09      211.02     49.39 o 
  -9  12   3     1302.31     1415.29    117.93 o 
  -8  12   3      327.91      292.99     43.19 o 
  -7  12   3      838.17      783.30     69.90 o 
  -6  12   3      128.19      134.46     30.87 o 
  -5  12   3     2062.42     1908.63    103.87 o 
  -4  12   3        2.62       24.86     17.46 o 
  -3  12   3     1855.53     1937.44    117.49 o 
  -2  12   3       42.90        0.00     17.16 o 
  -1  12   3     4872.87     5405.18    183.47 o 
   0  12   3      202.24      305.17     43.59 o 
   1  12   3      313.64      288.93     41.78 o 
   2  12   3     4081.38     4069.04    214.45 o 
   3  12   3       44.76      162.73     47.16 o 
   4  12   3       18.91       23.61     22.73 o 
   5  12   3      334.25      534.69     90.93 o 
   6  12   3     4280.77     4831.29    285.00 o 
   7  12   3      548.39      545.06     64.07 o 
   8  12   3      170.35      170.19     37.30 o 
   9  12   3      808.21      975.73    153.04 o 
  10  12   3      273.79      364.12     95.38 o 
  11  12   3        5.87        7.82     20.23 o 
  12  12   3      102.49       89.20     45.60 o 
  13  12   3        5.60       18.38     50.72 o 
  14  12   3      196.61      141.83     71.13 o 
 -14  13   3       17.09        0.08     32.21 o 
 -13  13   3      184.52      225.67     98.02 o 
 -12  13   3        7.71        5.65     27.70 o 
 -11  13   3      148.50        0.00     35.35 o 
 -10  13   3      134.11       66.57     29.58 o 
  -9  13   3        0.28        0.51     17.69 o 
  -8  13   3     1791.18     1646.57    105.69 o 
  -7  13   3      715.29      679.68     66.12 o 
  -6  13   3     2216.73     2246.09    117.65 o 
  -5  13   3      289.62      375.30     46.65 o 
  -4  13   3        2.70        0.00     10.25 o 
  -3  13   3        1.33       23.12     30.36 o 
  -2  13   3      127.54      125.39     32.66 o 
  -1  13   3     5415.21     5467.95    193.68 o 
   0  13   3      769.26      719.56     69.88 o 
   1  13   3     1072.56     1026.03     82.87 o 
   2  13   3     2087.63     2077.28    120.22 o 
   3  13   3      249.08      317.22     70.45 o 
   4  13   3      201.11      245.81     59.01 o 
   5  13   3      174.72      222.38     57.15 o 
   6  13   3      251.35      212.79     51.60 o 
   7  13   3      126.98       81.95     22.97 o 
   8  13   3     1363.82     1459.10    109.28 o 
   9  13   3      560.85      676.27    130.38 o 
  10  13   3       92.28      250.15     86.88 o 
  11  13   3     1401.91     1316.80    189.48 o 
  12  13   3       30.73      125.14     64.25 o 
  13  13   3       87.53      133.75     79.63 o 
 -13  14   3      101.40      209.32     83.85 o 
 -12  14   3        0.08        9.92     39.48 o 
 -11  14   3       13.67        0.00     69.44 o 
 -10  14   3     1218.59     1261.34    187.49 o 
  -9  14   3      500.44      529.66     62.39 o 
  -8  14   3      624.32      598.22     65.34 o 
  -7  14   3      828.64      831.33     74.20 o 
  -6  14   3     1577.38     1603.88    102.14 o 
  -5  14   3      317.72      301.26     52.65 o 
  -4  14   3       32.46       31.05     22.03 o 
  -3  14   3      231.05      385.75     76.89 o 
  -2  14   3      386.74      317.05     47.61 o 
  -1  14   3       50.18       58.44     20.96 o 
   0  14   3      454.65      478.23     75.52 o 
   1  14   3       19.01        0.55     14.97 o 
   2  14   3     1309.08     1444.16    114.99 o 
   3  14   3       48.13       76.75     41.95 o 
   4  14   3      520.37      504.27     89.12 o 
   5  14   3      103.68      121.08     45.04 o 
   6  14   3      505.66      452.44     90.20 o 
   7  14   3      745.83      694.53     76.85 o 
   8  14   3       40.18       51.21     25.08 o 
   9  14   3      261.27      212.66     66.18 o 
  10  14   3      316.15      276.32     85.43 o 
  11  14   3       80.73      267.45     90.27 o 
  12  14   3      220.39      206.56     84.92 o 
  13  14   3       17.54       41.54     46.99 o 
 -13  15   3       12.03       99.51     63.62 o 
 -12  15   3        3.15        0.00     47.37 o 
 -11  15   3      123.79       60.78     43.46 o 
 -10  15   3      169.05       77.31     43.53 o 
  -9  15   3       18.31       52.40     15.67 o 
  -8  15   3       10.33       11.59     18.71 o 
  -7  15   3       18.32       13.23     20.93 o 
  -6  15   3      344.84      329.11     46.49 o 
  -5  15   3      126.57      135.45     33.95 o 
  -4  15   3      462.36      473.26     89.53 o 
  -3  15   3      401.23      453.17     83.18 o 
  -2  15   3      197.04      155.30     34.66 o 
  -1  15   3     7462.31     7133.42    370.83 o 
   0  15   3     1247.92     1276.46    100.88 o 
   1  15   3      385.81      417.40     57.76 o 
   2  15   3      689.06      681.29     75.68 o 
   3  15   3       12.54      270.44     72.75 o 
   4  15   3        3.62       14.27     22.09 o 
   5  15   3       96.64      118.43     45.89 o 
   6  15   3     4616.92     4394.58    289.57 o 
   7  15   3     2574.11     2487.17    226.73 o 
   8  15   3      402.26      411.28     62.05 o 
   9  15   3      148.16      273.83     87.71 o 
  10  15   3      418.23      417.46    108.71 o 
  11  15   3       73.49        0.00     57.61 o 
  12  15   3        0.91        0.00     45.85 o 
  13  15   3      852.04     1055.26    188.91 o 
 -12  16   3       67.17       44.07     41.61 o 
 -11  16   3        3.32       57.50     61.42 o 
 -10  16   3      651.54      685.30    139.25 o 
  -9  16   3      138.29      122.99     32.93 o 
  -8  16   3      466.89      444.18     57.42 o 
  -7  16   3      851.39      821.59     98.32 o 
  -6  16   3      373.86      456.38     71.61 o 
  -5  16   3      373.93      334.49     75.65 o 
  -4  16   3       72.01       94.55     42.58 o 
  -3  16   3      165.95      114.85     54.89 o 
  -2  16   3     1410.04     1335.04    110.03 o 
  -1  16   3     1139.93     1074.45     98.03 o 
   0  16   3      416.98      406.33     60.68 o 
   1  16   3      161.28      121.68     32.15 o 
   2  16   3        7.56        7.68     17.57 o 
   3  16   3     2438.38     2668.01    212.11 o 
   4  16   3      863.13      916.56    127.09 o 
   5  16   3     6070.11     6240.05    340.97 o 
   6  16   3     1672.03     1769.49    187.26 o 
   7  16   3      176.72      131.74     51.91 o 
   8  16   3       28.09       72.16     41.33 o 
   9  16   3      333.75      240.86     77.13 o 
  10  16   3      103.17      147.66     69.38 o 
  11  16   3      426.69      435.85    115.49 o 
  12  16   3      324.19      201.76     79.31 o 
 -12  17   3      304.01      440.04    123.68 o 
 -11  17   3        0.71        0.00     46.24 o 
 -10  17   3       21.55        0.00     22.51 o 
  -9  17   3      516.91      472.46     80.16 o 
  -8  17   3      278.36      195.50     51.22 o 
  -7  17   3       82.39       91.43     32.32 o 
  -6  17   3     2180.98     2149.48    160.62 o 
  -5  17   3      145.81      122.44     51.59 o 
  -4  17   3     1207.88     1162.63    149.00 o 
  -3  17   3     1699.03     1828.42    182.80 o 
  -2  17   3        0.00        0.00     15.71 o 
  -1  17   3      778.10      864.37     89.24 o 
   0  17   3      350.83      322.72     55.40 o 
   1  17   3      159.18      113.68     32.36 o 
   2  17   3      111.10      174.82     39.97 o 
   3  17   3      162.69      184.51     62.28 o 
   4  17   3      371.20      421.75     90.60 o 
   5  17   3     2253.52     2692.69    225.84 o 
   6  17   3        7.25        1.70     16.75 o 
   7  17   3       32.51       21.05     35.19 o 
   8  17   3      642.85      822.71    140.05 o 
   9  17   3       26.60       19.41     33.97 o 
  10  17   3        8.48       22.42     40.71 o 
  11  17   3        0.16       61.64     40.58 o 
  12  17   3      278.72      318.09    102.01 o 
 -11  18   3      146.52      222.21     88.68 o 
 -10  18   3      127.78       75.80     31.05 o 
  -9  18   3       47.18       71.19     25.14 o 
  -8  18   3      720.89      742.15     98.61 o 
  -7  18   3        1.26       28.95     18.63 o 
  -6  18   3        4.14       71.18     33.31 o 
  -5  18   3      169.07      137.46     51.27 o 
  -4  18   3     1143.11     1071.99    146.90 o 
  -3  18   3      364.92      445.70     94.23 o 
  -2  18   3      355.48      362.32     72.71 o 
  -1  18   3       33.01       30.05     44.93 o 
   0  18   3      281.85      299.73     53.31 o 
   1  18   3     1185.33     1254.46    112.30 o 
   2  18   3      190.27      219.16     46.37 o 
   3  18   3      143.40      116.33     54.43 o 
   4  18   3     1001.31     1139.20    149.10 o 
   5  18   3      907.38      864.14    134.02 o 
   6  18   3      163.48      174.56     61.48 o 
   7  18   3      262.93      385.64     89.73 o 
   8  18   3        0.54       26.70     24.95 o 
   9  18   3     1162.17     1066.29    164.20 o 
  10  18   3      390.51      498.84    119.82 o 
  11  18   3      237.10      235.19     91.10 o 
 -11  19   3       32.88        2.84     30.87 o 
 -10  19   3      148.71      113.06     55.33 o 
  -9  19   3        1.65        0.00     21.46 o 
  -8  19   3     1223.47     1129.73    156.32 o 
  -7  19   3       45.87       25.63     24.41 o 
  -6  19   3      751.38      769.69    100.56 o 
  -5  19   3      390.21      460.02    102.47 o 
  -4  19   3      709.92      670.31    118.64 o 
  -3  19   3     1699.15     1852.48    196.39 o 
  -2  19   3      204.36      218.71     50.26 o 
  -1  19   3       69.39       50.18     20.26 o 
   0  19   3       36.37        5.56     22.07 o 
   1  19   3      539.35      540.17     73.63 o 
   2  19   3      233.78      229.57     51.90 o 
   3  19   3     2077.96     2355.43    221.87 o 
   4  19   3      127.87      174.45     65.73 o 
   5  19   3       24.58       17.66     27.08 o 
   6  19   3      106.29      101.25     54.12 o 
   7  19   3      230.98      132.05     68.11 o 
   8  19   3      985.24      994.01    156.02 o 
   9  19   3       64.56      111.03     56.78 o 
  10  19   3      304.97      291.43     92.04 o 
  11  19   3       76.96       81.91     66.86 o 
 -10  20   3       40.62       60.59     48.23 o 
  -9  20   3      372.06      364.80     76.08 o 
  -8  20   3       15.88        0.00     24.22 o 
  -7  20   3       57.43        3.23     16.43 o 
  -6  20   3      567.98      687.26     98.32 o 
  -5  20   3     1074.76     1190.72    165.35 o 
  -4  20   3       30.72       64.43     49.02 o 
  -3  20   3     4992.95     5285.44    339.84 o 
  -2  20   3       75.57       59.94     18.76 o 
  -1  20   3      183.98      153.95     39.84 o 
   0  20   3        2.24        3.10     21.62 o 
   1  20   3       49.37       64.80     31.32 o 
   2  20   3       18.77       24.76     21.92 o 
   3  20   3      637.62      613.58    118.03 o 
   4  20   3      473.03      390.64     94.61 o 
   5  20   3     2534.44     2935.36    259.37 o 
   6  20   3      581.03      495.06    109.39 o 
   7  20   3       24.46        4.94     23.81 o 
   8  20   3       29.64       16.21     38.03 o 
   9  20   3       89.11       40.35     54.04 o 
  10  20   3       17.40       81.11     63.30 o 
  -9  21   3      325.65      337.22     74.32 o 
  -8  21   3       10.45        2.84     42.22 o 
  -7  21   3       20.37       84.40     35.49 o 
  -6  21   3      464.19      560.04     91.00 o 
  -5  21   3      954.73     1033.80    155.00 o 
  -4  21   3      231.71      183.96     67.04 o 
  -3  21   3       42.88      162.59     64.58 o 
  -2  21   3     3700.67     3424.59    286.87 o 
  -1  21   3      225.38      172.34     45.38 o 
   0  21   3     1096.62     1147.31    120.40 o 
   1  21   3      721.92      702.62     93.81 o 
   2  21   3      143.19      194.80     52.98 o 
   3  21   3      742.60      837.66    139.31 o 
   4  21   3      934.77      837.93    140.35 o 
   5  21   3      528.65      526.67    115.69 o 
   6  21   3       31.27       83.73     45.82 o 
   7  21   3      147.37      153.88     68.45 o 
   8  21   3      417.44      334.13     91.20 o 
   9  21   3      184.65      126.68     62.46 o 
  -9  22   3       26.02        0.00     21.54 o 
  -8  22   3        8.31       41.21     39.94 o 
  -7  22   3      833.55      859.42    115.97 o 
  -6  22   3      242.75      288.43     70.88 o 
  -5  22   3      816.81      841.68    148.32 o 
  -4  22   3        2.25       66.75     51.43 o 
  -3  22   3        2.05        0.00     54.04 o 
  -2  22   3        3.05       29.65     34.00 o 
  -1  22   3      429.77      513.16     82.47 o 
   0  22   3        0.02        0.00     23.89 o 
   1  22   3      227.80      160.11     45.07 o 
   2  22   3       78.68       89.41     34.00 o 
   3  22   3        5.05       16.67     22.30 o 
   4  22   3      341.91      355.32     95.62 o 
   5  22   3        0.89        0.00     25.20 o 
   6  22   3        0.01       50.35     41.77 o 
   7  22   3        6.92       30.38     29.95 o 
   8  22   3       66.40       93.25     55.47 o 
   9  22   3       19.55       59.07     58.05 o 
  -8  23   3       67.19       81.95     38.07 o 
  -7  23   3       50.23       34.75     50.70 o 
  -6  23   3      212.57      300.69     70.25 o 
  -5  23   3      483.11      652.59    133.17 o 
  -4  23   3      547.79      680.64    137.35 o 
  -3  23   3        6.15        0.00     42.13 o 
  -2  23   3      537.92      533.07    121.18 o 
  -1  23   3      377.91      353.50     83.58 o 
   0  23   3      330.21      295.15     63.17 o 
   1  23   3      392.82      366.01     70.08 o 
   2  23   3      536.12      485.59     85.55 o 
   3  23   3        1.80      125.07     67.10 o 
   4  23   3       14.04        0.00     35.01 o 
   5  23   3      118.96       47.44     39.51 o 
   6  23   3       94.80      112.20     57.72 o 
   7  23   3       26.28       13.27     28.54 o 
   8  23   3       12.77       69.55     44.75 o 
  -7  24   3      372.07      422.61     82.10 o 
  -6  24   3      792.00      924.42    125.29 o 
  -5  24   3      649.29      863.74    159.97 o 
  -4  24   3       21.70       88.71     43.11 o 
  -3  24   3       46.03        0.00     22.35 o 
  -2  24   3      126.29       79.69     48.72 o 
  -1  24   3        0.36        0.00     40.09 o 
   0  24   3      542.73      591.80     94.60 o 
   1  24   3      332.83      310.62     68.17 o 
   2  24   3       33.17       38.11     46.46 o 
   3  24   3        0.02        0.00     43.65 o 
   4  24   3        2.25        0.00     24.50 o 
   5  24   3      650.67      816.30    156.16 o 
   6  24   3      748.90      866.25    159.35 o 
  -5  25   3        0.95       47.66     59.20 o 
  -4  25   3       22.47       58.85     50.66 o 
  -3  25   3      741.76      648.85    139.23 o 
  -2  25   3        0.16        0.00     26.40 o 
  -1  25   3       12.04        1.07     27.57 o 
   0  25   3       30.96       39.96     37.60 o 
   1  25   3      285.47      365.14     77.41 o 
   2  25   3       74.46      120.01     61.60 o 
   3  25   3      169.61      197.48     82.40 o 
   4  25   3      227.01      238.94     80.99 o 
   5  25   3     1074.18     1603.70    223.75 o 
  -3  26   3        2.79        0.00     29.08 o 
  -2  26   3      668.32      723.57    153.06 o 
  -1  26   3        9.56        0.00     48.49 o 
   0  26   3        0.57       16.99     26.06 o 
   1  26   3       30.49        0.00     23.81 o 
   2  26   3      259.04      417.41    120.29 o 
   3  26   3        1.98        0.00     42.96 o 
 -14   0   4      385.76      321.30     75.65 o 
 -12   0   4       11.45       31.21     23.27 o 
 -10   0   4     3582.03     3551.29    167.66 o 
  -8   0   4      750.73      867.41     97.57 o 
  -6   0   4      845.70      764.92     79.81 o 
  -4   0   4      461.73      909.28     61.74 o 
  -2   0   4     3078.14     3122.61    156.48 o 
   0   0   4    54822.32    51916.19    569.77 o 
   2   0   4     7516.08     6928.92    109.80 o 
   4   0   4    14432.56    14625.58    166.73 o 
   6   0   4     6286.55     6508.14    119.63 o 
   8   0   4     2414.29     2659.94    111.60 o 
  10   0   4      116.14       40.23     34.18 o 
  12   0   4       41.76      252.85     68.11 o 
  14   0   4      289.63      195.82     66.99 o 
 -15   1   4      150.10      213.25    104.17 o 
 -14   1   4       28.94        7.72     24.98 o 
 -13   1   4      434.07      395.18     57.95 o 
 -12   1   4     1579.05     1635.12    100.30 o 
 -11   1   4     1650.93     1681.78     84.75 o 
 -10   1   4      543.23      548.90     51.18 o 
  -9   1   4       38.58       11.25     15.94 o 
  -8   1   4      592.80      571.63     55.93 o 
  -7   1   4      506.33      549.85     44.45 o 
  -6   1   4     1055.59      860.93     51.71 o 
  -5   1   4      199.32      274.30     27.87 o 
  -4   1   4      287.94      188.63     23.36 o 
  -3   1   4     6049.62     5766.17    106.21 o 
  -2   1   4     4560.50     4535.42     73.85 o 
  -1   1   4    17360.16    15919.18    164.73 o 
   0   1   4     4468.73     5107.12     95.37 o 
   1   1   4     7465.07     7644.67    102.74 o 
   2   1   4     8103.98     8003.59     82.06 o 
   3   1   4     3480.19     3625.37     77.47 o 
   4   1   4     5592.55     5556.80     93.48 o 
   5   1   4     1565.84     1502.80     61.57 o 
   6   1   4     7423.85     7393.60    144.01 o 
   7   1   4     3209.48     3431.86     74.31 o 
   8   1   4      291.24      286.89     33.80 o 
   9   1   4      615.42      597.71     63.59 o 
  10   1   4       84.60       54.66     21.63 o 
  11   1   4      626.39      776.91     77.61 o 
  12   1   4      330.82      267.06     52.82 o 
  13   1   4        9.34        0.00     44.34 o 
  14   1   4        2.07        0.00     23.77 o 
  15   1   4       18.13       35.55     25.94 o 
 -15   2   4      108.08       59.24     59.42 o 
 -14   2   4       23.85       24.55     25.43 o 
 -13   2   4      387.28      404.09     58.73 o 
 -12   2   4      324.64      369.21     46.85 o 
 -11   2   4      684.50      654.21     55.39 o 
 -10   2   4     1059.35      954.72     66.28 o 
  -9   2   4      576.55      597.23     48.74 o 
  -8   2   4      412.56      465.86     37.63 o 
  -7   2   4     2269.92     2399.67     78.24 o 
  -6   2   4     1694.19     1895.29     64.16 o 
  -5   2   4       23.29        3.40     10.41 o 
  -4   2   4     1832.22     1553.48     99.05 o 
  -3   2   4      973.81      943.27     56.72 o 
  -2   2   4     8312.60     7003.38     84.31 o 
  -1   2   4     2143.15     2020.35     43.61 o 
   0   2   4     6015.55     5835.40     47.33 o 
   1   2   4    24073.21    23770.13    115.56 o 
   2   2   4      391.77      352.46     15.33 o 
   3   2   4      565.70      476.08     20.97 o 
   4   2   4       81.88      127.63     18.28 o 
   5   2   4        8.09       38.00     25.66 o 
   6   2   4      159.57      149.96     24.55 o 
   7   2   4      530.50      477.39     44.26 o 
   8   2   4        0.12        6.92     10.22 o 
   9   2   4      105.00       90.40     20.63 o 
  10   2   4     1276.97     1312.84    112.54 o 
  11   2   4      379.87      341.49     52.50 o 
  12   2   4        9.55       15.00     31.51 o 
  13   2   4      394.72      463.72     69.63 o 
  14   2   4        2.74        0.00     26.86 o 
  15   2   4      438.39      354.03     60.36 o 
 -15   3   4       21.56        0.00     30.11 o 
 -14   3   4      709.53      766.13    121.63 o 
 -13   3   4      902.22      969.57    119.96 o 
 -12   3   4        2.19        4.67     28.61 o 
 -11   3   4        7.74        0.00     16.88 o 
 -10   3   4       26.56       41.62     15.13 o 
  -9   3   4      981.54     1044.85     57.41 o 
  -8   3   4      115.89       81.43     20.71 o 
  -7   3   4       50.46       21.08      9.79 o 
  -6   3   4      877.36      916.05     47.42 o 
  -5   3   4     1190.29     1200.96     96.82 o 
  -4   3   4      108.54      223.92     60.28 o 
  -3   3   4     1313.97     1542.92    139.96 o 
  -2   3   4       99.25      170.54     22.90 o 
  -1   3   4     7794.91     7459.09     80.48 o 
   0   3   4     1771.84     2033.32     34.06 o 
   1   3   4     5448.05     5375.55     58.13 o 
   2   3   4     1792.58     1786.30     39.39 o 
   3   3   4     1175.16     1211.03     40.48 o 
   4   3   4     3199.36     3433.20     96.07 o 
   5   3   4        3.28        0.99     12.68 o 
   6   3   4       72.21       31.51     23.78 o 
   7   3   4        9.70       19.60     26.25 o 
   8   3   4      239.98      240.89     49.28 o 
   9   3   4      349.23      413.81     51.44 o 
  10   3   4       31.77       42.45     24.85 o 
  11   3   4       22.72       48.98     30.23 o 
  12   3   4       25.86       15.44     22.90 o 
  13   3   4       34.52       61.16     28.73 o 
  14   3   4       24.74       24.56     24.26 o 
  15   3   4       39.94       31.84     36.99 o 
 -15   4   4       74.15      163.80    112.37 o 
 -14   4   4      138.09      423.82    160.30 o 
 -13   4   4      112.55      141.24     49.42 o 
 -12   4   4      184.69      382.25     64.22 o 
 -11   4   4     1384.81     1423.16    119.03 o 
 -10   4   4     1786.86     1768.09     80.99 o 
  -9   4   4      762.95      779.26     51.01 o 
  -8   4   4     1742.69     1826.12     78.65 o 
  -7   4   4     1324.04     1492.07     70.06 o 
  -6   4   4      140.81       86.15     14.97 o 
  -5   4   4     6580.27     6001.82    320.43 o 
  -4   4   4    10371.90     9903.38    249.78 o 
  -3   4   4     2204.77     2376.87     92.85 o 
  -2   4   4       61.85      206.01     18.33 o 
  -1   4   4    20005.80    17807.96    145.89 o 
   0   4   4       25.80      340.38     36.22 o 
   1   4   4     5755.75     5519.72     63.84 o 
   2   4   4       85.15       72.77      9.16 o 
   3   4   4      206.82      206.41     18.31 o 
   4   4   4      562.27      663.14     61.19 o 
   5   4   4     7340.69     6934.22    155.72 o 
   6   4   4      349.95      425.57     37.62 o 
   7   4   4      739.09      660.49     68.42 o 
   8   4   4      236.55      250.50     47.28 o 
   9   4   4     3776.81     3931.00    184.41 o 
  10   4   4       31.20       27.08     25.19 o 
  11   4   4     1870.04     1962.08    128.32 o 
  12   4   4      240.88      289.38     55.02 o 
  13   4   4      657.43      639.16     77.30 o 
  14   4   4      138.29      132.59     34.42 o 
  15   4   4      122.06       93.07     42.62 o 
 -15   5   4       12.01       26.50     71.46 o 
 -14   5   4        2.74        0.00     62.04 o 
 -13   5   4        2.56       26.88     83.37 o 
 -12   5   4      145.77      148.20     42.87 o 
 -11   5   4        1.54        0.00     26.66 o 
 -10   5   4       69.79       71.07     16.35 o 
  -9   5   4     3504.57     3649.97    119.91 o 
  -8   5   4      443.70      460.43     42.92 o 
  -7   5   4      812.52      839.64     51.41 o 
  -6   5   4      695.02      914.39    134.94 o 
  -5   5   4       54.45      102.03     30.43 o 
  -4   5   4     5442.88     5301.81    153.27 o 
  -3   5   4      154.89      219.55     28.59 o 
  -2   5   4     1946.09     1679.67     73.49 o 
  -1   5   4      243.28      208.52     16.15 o 
   0   5   4    14771.55    14955.50    113.80 o 
   1   5   4     8863.25     8220.67     90.03 o 
   2   5   4       63.24       49.44      8.78 o 
   3   5   4     9269.61     9128.04    148.97 o 
   4   5   4     4105.83     4823.21    100.63 o 
   5   5   4      567.47      566.46     60.14 o 
   6   5   4      536.72      480.82     60.30 o 
   7   5   4      765.49      857.20     55.78 o 
   8   5   4      891.56     1009.67    115.61 o 
   9   5   4     1063.10     1275.70    104.27 o 
  10   5   4     2253.80     2282.91    149.45 o 
  11   5   4      113.44       21.89     28.06 o 
  12   5   4      147.04      146.85     31.89 o 
  13   5   4        6.17       19.29     26.16 o 
  14   5   4       18.93        0.00     30.57 o 
  15   5   4       36.42       28.20     83.60 o 
 -15   6   4      109.48      126.42     83.54 o 
 -14   6   4        2.01      195.09    118.00 o 
 -13   6   4      314.61      308.04     73.92 o 
 -12   6   4        5.00       45.79     37.90 o 
 -11   6   4      543.75      620.66     96.69 o 
 -10   6   4      393.88      383.50     54.94 o 
  -9   6   4     1771.96     1828.16     88.60 o 
  -8   6   4      438.48      411.10     98.99 o 
  -7   6   4     2377.36     2377.12    155.78 o 
  -6   6   4     2072.01     1996.14    134.46 o 
  -5   6   4      126.97       89.62     24.17 o 
  -4   6   4     8993.33     9540.79    211.60 o 
  -3   6   4     2321.10     2557.34    101.45 o 
  -2   6   4       22.66       26.75     10.58 o 
  -1   6   4     6837.57     6530.73    127.55 o 
   0   6   4        6.04       14.77      6.35 o 
   1   6   4    15093.27    14135.80    195.59 o 
   2   6   4      731.22      765.24     52.01 o 
   3   6   4      305.79      332.51     33.85 o 
   4   6   4     7945.72     8330.54    221.21 o 
   5   6   4        5.66       16.42      8.38 o 
   6   6   4      651.39      688.07    141.17 o 
   7   6   4      367.04      399.97     59.63 o 
   8   6   4      178.86      149.38     24.20 o 
   9   6   4        0.02        2.74     13.16 o 
  10   6   4      357.56      505.50    174.91 o 
  11   6   4       19.05        9.03     47.08 o 
  12   6   4      414.31      486.91     74.70 o 
  13   6   4       69.53       72.31     50.41 o 
  14   6   4        4.85       28.63     31.15 o 
  15   6   4      414.41      473.50     88.22 o 
 -15   7   4       47.21       25.77     31.10 o 
 -14   7   4       16.64        0.00     40.70 o 
 -13   7   4       60.25       49.66     27.67 o 
 -12   7   4      986.14      848.41     97.03 o 
 -11   7   4      240.08      229.24     51.57 o 
 -10   7   4      551.88      530.69     72.96 o 
  -9   7   4      464.54      467.84    108.17 o 
  -8   7   4     1352.51     1241.77    162.98 o 
  -7   7   4      366.91      329.18     79.54 o 
  -6   7   4      923.26      893.04    120.25 o 
  -5   7   4     1554.24     1511.15     57.85 o 
  -4   7   4      644.71      739.60     39.65 o 
  -3   7   4     2596.61     2979.87    131.54 o 
  -2   7   4      235.82      244.60     30.04 o 
  -1   7   4     1951.11     1827.03     84.55 o 
   0   7   4      643.33      653.30     41.49 o 
   1   7   4      454.14      521.64     66.97 o 
   2   7   4     6749.62     6678.40    177.80 o 
   3   7   4     4880.75     5329.06    213.79 o 
   4   7   4     6566.94     6663.24    264.42 o 
   5   7   4    10375.10    11184.60    277.16 o 
   6   7   4       21.28       24.33     18.65 o 
   7   7   4      108.87      116.48     40.63 o 
   8   7   4      500.10      450.84     33.46 o 
   9   7   4       53.72       17.07     52.31 o 
  10   7   4       10.39       26.37     14.90 o 
  11   7   4       18.90       44.83     22.53 o 
  12   7   4     1253.13     1180.44    100.60 o 
  13   7   4        0.00        0.00     35.58 o 
  14   7   4      112.57       85.96     38.60 o 
  15   7   4        0.85        1.88     27.45 o 
 -15   8   4      835.19      820.49    204.06 o 
 -14   8   4       23.06       31.73     38.31 o 
 -13   8   4      122.89      160.20     61.43 o 
 -12   8   4      178.90      208.66     67.47 o 
 -11   8   4      714.18      762.90     86.72 o 
 -10   8   4      281.36      253.40     71.79 o 
  -9   8   4     2932.59     2814.13    259.85 o 
  -8   8   4      495.95      412.94     97.86 o 
  -7   8   4     1194.61     1025.27    143.04 o 
  -6   8   4     3772.61     3682.80    105.08 o 
  -5   8   4        4.75        0.00      7.02 o 
  -4   8   4      594.34      691.77     69.36 o 
  -3   8   4     4433.29     4750.21    139.46 o 
  -2   8   4    13735.34    13879.09    287.49 o 
  -1   8   4      960.20      974.05     55.55 o 
   0   8   4      694.18     1051.34     76.51 o 
   1   8   4       89.00       93.13     20.87 o 
   2   8   4      505.53      505.83     65.49 o 
   3   8   4     1271.99     1283.28    109.63 o 
   4   8   4      782.21      688.38     42.47 o 
   5   8   4     6361.58     6209.61    286.31 o 
   6   8   4      420.05      501.95     41.48 o 
   7   8   4      728.30      716.39     80.25 o 
   8   8   4       72.74       56.04     26.82 o 
   9   8   4       64.54       25.37     17.25 o 
  10   8   4       25.47        0.00     24.57 o 
  11   8   4      131.87      206.18     51.35 o 
  12   8   4      132.30      194.71     53.35 o 
  13   8   4       71.16      249.77     60.76 o 
  14   8   4      145.15       97.69    102.24 o 
  15   8   4      219.36      152.60     53.06 o 
 -15   9   4        0.04       22.65     23.55 o 
 -14   9   4        3.85       91.00     46.27 o 
 -13   9   4        3.20        0.00     33.38 o 
 -12   9   4       17.85        0.00     17.19 o 
 -11   9   4        0.14       30.37     29.29 o 
 -10   9   4     1918.45     1542.16    206.04 o 
  -9   9   4     1223.51     1136.68    164.09 o 
  -8   9   4     3598.91     3368.65    272.43 o 
  -7   9   4      913.42      838.63     56.08 o 
  -6   9   4      636.39      672.96     47.36 o 
  -5   9   4      868.90     1005.49     50.67 o 
  -4   9   4     2560.30     2299.62    103.55 o 
  -3   9   4     2922.18     3343.07    120.84 o 
  -2   9   4        0.58        3.20     11.40 o 
  -1   9   4      147.92      158.84     24.19 o 
   0   9   4      323.35      223.97     31.48 o 
   1   9   4     6692.04     7382.31    225.23 o 
   2   9   4     1001.12      945.12     67.86 o 
   3   9   4     1300.67     1163.53    108.08 o 
   4   9   4      203.77      204.30     25.84 o 
   5   9   4      368.74      511.58     85.27 o 
   6   9   4       75.34       77.18     24.29 o 
   7   9   4     1380.78     1471.76     85.90 o 
   8   9   4        0.32        0.00     22.03 o 
   9   9   4      905.10      877.11     96.89 o 
  10   9   4      266.25      310.89     74.36 o 
  11   9   4     1325.52     1309.58    154.98 o 
  12   9   4       80.75       75.49     31.54 o 
  13   9   4      343.78      305.92     54.43 o 
  14   9   4      331.73      240.96     75.03 o 
 -14  10   4       15.15       29.23     40.04 o 
 -13  10   4       43.80       41.90     39.15 o 
 -12  10   4       23.64       25.97     27.95 o 
 -11  10   4      186.29      200.47     89.45 o 
 -10  10   4      513.31      439.36    109.88 o 
  -9  10   4       25.84       10.39     27.89 o 
  -8  10   4       51.00       54.01     28.89 o 
  -7  10   4      115.28       79.51     18.99 o 
  -6  10   4      848.63      728.78     47.00 o 
  -5  10   4       18.65       47.81     12.03 o 
  -4  10   4     3229.68     3274.73    127.16 o 
  -3  10   4       18.74       42.79     18.38 o 
  -2  10   4      505.69      521.86     56.84 o 
  -1  10   4     1627.52     1461.79     75.32 o 
   0  10   4      864.91      768.34     61.41 o 
   1  10   4        9.60       56.58     19.18 o 
   2  10   4       19.49        4.81     16.77 o 
   3  10   4      552.44      610.62     81.89 o 
   4  10   4     1232.14     1150.05     67.54 o 
   5  10   4     1396.50     1351.75    138.67 o 
   6  10   4      447.01      432.99     84.92 o 
   7  10   4      156.61      193.21     33.05 o 
   8  10   4     1459.20     1323.76    166.07 o 
   9  10   4     1784.47     1740.29    198.19 o 
  10  10   4     1820.02     1952.48    152.85 o 
  11  10   4      452.89      370.60     67.52 o 
  12  10   4        9.54       41.44     83.13 o 
  13  10   4      176.48      316.22     83.33 o 
  14  10   4       47.78       45.53     55.79 o 
 -14  11   4      148.61      207.64     81.40 o 
 -13  11   4        1.83        0.00     25.30 o 
 -12  11   4       15.90       10.33     45.14 o 
 -11  11   4     1817.00     1761.80    232.88 o 
 -10  11   4        1.43        0.00     30.83 o 
  -9  11   4     1889.14     2062.66    226.36 o 
  -8  11   4       70.74       65.01     19.70 o 
  -7  11   4      990.00      934.28     76.79 o 
  -6  11   4        9.73        3.10      7.36 o 
  -5  11   4      903.71      769.09     49.26 o 
  -4  11   4        1.50       11.95     14.80 o 
  -3  11   4      738.33      888.69     78.06 o 
  -2  11   4      696.56      535.93     59.05 o 
  -1  11   4     2151.99     2388.35    116.87 o 
   0  11   4     2104.69     1843.41    101.33 o 
   1  11   4      943.06      987.82     73.95 o 
   2  11   4       31.93       11.96     12.37 o 
   3  11   4      812.42      727.79     92.59 o 
   4  11   4      250.60      264.11     35.19 o 
   5  11   4      911.81     1064.66    121.65 o 
   6  11   4     3238.31     3286.69    229.31 o 
   7  11   4      774.67      611.79     62.27 o 
   8  11   4        9.26        0.00      9.93 o 
   9  11   4     2070.24     1921.32    209.50 o 
  10  11   4      686.05      769.07    138.44 o 
  11  11   4      194.44      233.34     78.96 o 
  12  11   4      493.59      506.24    124.10 o 
  13  11   4      282.10      343.06    104.70 o 
  14  11   4      985.51     1320.31    145.37 o 
 -14  12   4      111.01       70.01     62.53 o 
 -13  12   4        0.10        0.00     25.06 o 
 -12  12   4      132.43      136.29     65.06 o 
 -11  12   4       40.19       12.95     24.00 o 
 -10  12   4      218.53      143.46     40.69 o 
  -9  12   4       23.24        0.00     20.78 o 
  -8  12   4     3221.04     3138.94    147.02 o 
  -7  12   4     1042.97     1157.42     86.81 o 
  -6  12   4     2294.91     2333.79    119.50 o 
  -5  12   4      180.82      233.45     38.90 o 
  -4  12   4       43.79       50.81     20.17 o 
  -3  12   4      152.77      187.75     38.34 o 
  -2  12   4      194.26      160.02     32.88 o 
  -1  12   4        0.27        2.03     12.43 o 
   0  12   4     4644.18     4796.55    171.60 o 
   1  12   4      861.62      976.03     77.93 o 
   2  12   4      533.78      570.82     61.07 o 
   3  12   4      187.05      248.37     56.50 o 
   4  12   4      108.04      115.95     45.30 o 
   5  12   4      603.27      709.52    104.31 o 
   6  12   4      328.98      479.12     87.88 o 
   7  12   4      141.06      126.81     30.90 o 
   8  12   4     5694.33     5679.64    199.90 o 
   9  12   4      319.08      207.44     69.87 o 
  10  12   4       93.25       90.09     40.54 o 
  11  12   4       59.93       75.58     42.37 o 
  12  12   4      710.75      656.08    144.36 o 
  13  12   4      373.83      449.96    122.59 o 
  14  12   4        2.11       81.94     57.89 o 
 -13  13   4      290.08      197.03     93.78 o 
 -12  13   4      573.86      704.79    151.49 o 
 -11  13   4      318.77      468.71    120.62 o 
 -10  13   4      265.87      267.99     52.04 o 
  -9  13   4       19.05       13.05     28.73 o 
  -8  13   4       96.49      101.28     26.72 o 
  -7  13   4     1245.70     1050.40     84.88 o 
  -6  13   4        2.10        0.00     13.16 o 
  -5  13   4      144.75      138.26     29.78 o 
  -4  13   4        6.49        0.00     13.80 o 
  -3  13   4        1.02        0.00     20.42 o 
  -2  13   4        7.54       30.95     26.99 o 
  -1  13   4      229.93      237.78     41.52 o 
   0  13   4     1580.54     1773.08    108.99 o 
   1  13   4      986.23      879.19     76.97 o 
   2  13   4      118.04       78.56     24.44 o 
   3  13   4      315.00      350.09     68.64 o 
   4  13   4       40.56       67.91     38.72 o 
   5  13   4      183.04      224.07     58.72 o 
   6  13   4        7.51       20.04     15.72 o 
   7  13   4     5619.80     5245.93    201.20 o 
   8  13   4      322.75      303.06     80.20 o 
   9  13   4      229.43      197.03     62.56 o 
  10  13   4        7.87        0.00     32.90 o 
  11  13   4       60.09        0.00     31.66 o 
  12  13   4       22.21       74.79     51.86 o 
  13  13   4       43.04       99.47     57.46 o 
 -13  14   4      304.80      398.55    120.34 o 
 -12  14   4       57.53       94.51     61.47 o 
 -11  14   4      146.84      162.45     74.72 o 
 -10  14   4       72.69      107.26     51.32 o 
  -9  14   4      327.36      376.55     54.66 o 
  -8  14   4        7.43        0.56     15.52 o 
  -7  14   4      364.91      436.42     57.67 o 
  -6  14   4     1418.37     1547.51    102.00 o 
  -5  14   4      229.25      214.10     37.82 o 
  -4  14   4       93.15       93.62     31.04 o 
  -3  14   4     1460.44     1627.33    155.86 o 
  -2  14   4      333.80      335.95     50.31 o 
  -1  14   4      456.10      389.89     53.07 o 
   0  14   4     1727.95     1798.77    114.56 o 
   1  14   4        0.36        0.00     14.25 o 
   2  14   4      824.17      725.92     73.95 o 
   3  14   4      317.26      425.52     77.06 o 
   4  14   4        1.27        0.00     22.01 o 
   5  14   4      406.58      453.32     83.27 o 
   6  14   4      717.18      758.52    114.99 o 
   7  14   4      424.42      408.58     88.05 o 
   8  14   4      761.74      831.77    134.61 o 
   9  14   4      336.76      236.24     73.93 o 
  10  14   4       10.18       59.90     47.34 o 
  11  14   4      970.79      992.65    169.29 o 
  12  14   4       39.03       46.15     48.53 o 
  13  14   4       99.58       64.91     46.00 o 
 -13  15   4      382.07      474.64    133.10 o 
 -12  15   4        0.00       22.36     25.09 o 
 -11  15   4       48.78       52.09     48.42 o 
 -10  15   4     2232.30     1973.86    236.88 o 
  -9  15   4       37.71       18.59     15.02 o 
  -8  15   4     1751.88     1470.10    105.96 o 
  -7  15   4       23.13       21.38     18.09 o 
  -6  15   4       11.81        9.21     20.85 o 
  -5  15   4        8.57        4.62     18.39 o 
  -4  15   4      317.56      325.33     75.93 o 
  -3  15   4     1833.86     2043.49    180.36 o 
  -2  15   4      155.69      165.77     38.31 o 
  -1  15   4       24.41       30.20     12.39 o 
   0  15   4     2677.02     2546.11    141.00 o 
   1  15   4     3182.91     3462.07    165.10 o 
   2  15   4      305.82      352.27     96.71 o 
   3  15   4      585.11      674.90    102.64 o 
   4  15   4       27.00       39.97     37.07 o 
   5  15   4     3142.98     3215.12    235.73 o 
   6  15   4      505.36      440.49     85.89 o 
   7  15   4     3606.62     3597.98    270.53 o 
   8  15   4      348.30      383.31     93.51 o 
   9  15   4     1038.83      903.85    149.91 o 
  10  15   4       27.41        5.94     41.53 o 
  11  15   4      140.85      182.22     74.57 o 
  12  15   4       46.56       39.15     47.37 o 
  13  15   4       49.77       35.28     24.89 o 
 -12  16   4       26.25        0.00     48.16 o 
 -11  16   4        4.64       49.68     48.41 o 
 -10  16   4        6.46       30.51     60.77 o 
  -9  16   4       29.35       43.89     22.99 o 
  -8  16   4      654.82      586.00     66.96 o 
  -7  16   4      963.48     1119.42     92.97 o 
  -6  16   4       52.12       43.89     23.12 o 
  -5  16   4       11.45       11.42     19.13 o 
  -4  16   4     1830.73     2151.90    196.34 o 
  -3  16   4      220.10      194.82     60.16 o 
  -2  16   4       94.86       39.25     20.32 o 
  -1  16   4       54.90       54.78     21.56 o 
   0  16   4      395.90      401.04     59.91 o 
   1  16   4      936.03      919.35     89.70 o 
   2  16   4       46.79       49.12     29.57 o 
   3  16   4      843.01      879.30    121.76 o 
   4  16   4      105.59      241.62     68.37 o 
   5  16   4        2.22        5.74     17.46 o 
   6  16   4      231.35      199.07     61.15 o 
   7  16   4      333.96      293.00     78.75 o 
   8  16   4     1122.50     1110.62    161.44 o 
   9  16   4      240.47      174.21     66.86 o 
  10  16   4       72.48       94.78     52.21 o 
  11  16   4       32.43       72.20     52.26 o 
  12  16   4        5.11       51.74     53.45 o 
 -12  17   4      110.12      152.24     79.04 o 
 -11  17   4      487.62      466.95    115.74 o 
 -10  17   4      640.19      567.97     91.80 o 
  -9  17   4      622.70      692.53     77.07 o 
  -8  17   4      398.66      486.20     65.36 o 
  -7  17   4      257.36      273.71     58.35 o 
  -6  17   4        1.29        5.86     21.57 o 
  -5  17   4      284.45      435.30     82.18 o 
  -4  17   4      111.36      181.57     58.90 o 
  -3  17   4     1810.39     1829.71    182.06 o 
  -2  17   4      487.08      498.65     69.29 o 
  -1  17   4        1.96       15.51     19.21 o 
   0  17   4       99.46      176.84     49.62 o 
   1  17   4      370.50      377.56     58.00 o 
   2  17   4     1333.42     1387.39    114.26 o 
   3  17   4     2892.06     2692.82    220.89 o 
   4  17   4        5.65        8.28     20.23 o 
   5  17   4     5405.40     5709.54    331.75 o 
   6  17   4     1036.79     1176.12    153.78 o 
   7  17   4        0.41        0.00     37.75 o 
   8  17   4      226.88      234.12     69.46 o 
   9  17   4      502.15      683.68    132.38 o 
  10  17   4        2.78        0.00     29.85 o 
  11  17   4      122.62      113.27     49.35 o 
  12  17   4        5.53       58.37     32.64 o 
 -11  18   4       37.70      108.38     59.86 o 
 -10  18   4      492.05      484.04     97.14 o 
  -9  18   4      224.28      205.68     54.91 o 
  -8  18   4       91.15       88.90     51.86 o 
  -7  18   4      198.80      109.94     38.18 o 
  -6  18   4        0.84        4.30     30.99 o 
  -5  18   4        5.56        5.87     19.74 o 
  -4  18   4      540.65      701.49    120.06 o 
  -3  18   4      908.28     1054.63    143.20 o 
  -2  18   4        4.33        0.00     26.56 o 
  -1  18   4       70.41      110.02     50.39 o 
   0  18   4        7.65        0.56     18.03 o 
   1  18   4        7.30        0.00     44.41 o 
   2  18   4      390.54      412.52     78.13 o 
   3  18   4     1065.57     1017.19    141.67 o 
   4  18   4      815.14      677.92    117.07 o 
   5  18   4       71.81      154.11     57.49 o 
   6  18   4       42.55       41.42     30.44 o 
   7  18   4        6.97        0.00     48.57 o 
   8  18   4      382.80      403.47     99.19 o 
   9  18   4       89.26       31.42     25.93 o 
  10  18   4      461.92      662.07    138.25 o 
  11  18   4      108.60      204.03     77.02 o 
 -11  19   4      841.26      888.37    168.14 o 
 -10  19   4       33.23       43.04     63.94 o 
  -9  19   4       51.56        0.00     21.40 o 
  -8  19   4       39.78      101.06     42.94 o 
  -7  19   4      233.46      188.55     51.60 o 
  -6  19   4       34.28       53.21     65.70 o 
  -5  19   4     1026.62      978.77    114.24 o 
  -4  19   4     1263.84     1516.06    176.73 o 
  -3  19   4     1883.99     2167.45    211.21 o 
  -2  19   4       75.36       32.33     20.37 o 
  -1  19   4        6.03        0.00     17.13 o 
   0  19   4       48.58       48.02     28.75 o 
   1  19   4      151.73      164.51     45.46 o 
   2  19   4       30.20       58.24     28.65 o 
   3  19   4        0.10       41.65     27.85 o 
   4  19   4      611.02      732.14    126.85 o 
   5  19   4      922.49     1028.56    165.87 o 
   6  19   4     1338.92     1457.09    180.96 o 
   7  19   4      136.27       91.80     45.59 o 
   8  19   4       23.24       12.28     31.94 o 
   9  19   4      840.75      941.11    159.70 o 
  10  19   4      253.03      176.70     70.41 o 
  11  19   4      140.38       47.67     42.40 o 
 -10  20   4      148.87      196.87     68.79 o 
  -9  20   4      544.64      555.20     92.83 o 
  -8  20   4       50.26       68.98     38.66 o 
  -7  20   4       87.11       24.40     59.89 o 
  -6  20   4       71.96       15.29     20.56 o 
  -5  20   4     1495.93     1463.26    185.75 o 
  -4  20   4      670.40      695.92    129.28 o 
  -3  20   4      121.42      113.74     55.85 o 
  -2  20   4     1111.27      925.79    142.21 o 
  -1  20   4      260.61      200.70     42.77 o 
   0  20   4      115.53      138.80     40.88 o 
   1  20   4      116.39      149.65     40.11 o 
   2  20   4      448.74      425.07     71.00 o 
   3  20   4       49.44        0.00     32.08 o 
   4  20   4      619.82      812.13    135.98 o 
   5  20   4      210.82      361.71     96.37 o 
   6  20   4      754.30      738.20    132.24 o 
   7  20   4      309.74      213.05     74.82 o 
   8  20   4      281.29      273.52     87.45 o 
   9  20   4      105.02       88.35     52.65 o 
  10  20   4        2.99       15.48     31.55 o 
  -9  21   4       10.74       19.54     30.34 o 
  -8  21   4      305.91      303.33     70.42 o 
  -7  21   4        2.02       35.91     29.39 o 
  -6  21   4      166.56      143.66     55.31 o 
  -5  21   4      133.93      186.62     71.76 o 
  -4  21   4      182.32      190.64     68.47 o 
  -3  21   4      771.31      861.47    140.94 o 
  -2  21   4      106.77       58.34     53.40 o 
  -1  21   4       19.95        4.28     20.84 o 
   0  21   4      785.19      811.39    106.51 o 
   1  21   4       88.05       96.69     70.00 o 
   2  21   4       72.73       71.46     27.59 o 
   3  21   4       67.32       44.01     20.53 o 
   4  21   4      320.52      379.81     94.37 o 
   5  21   4     1538.75     1625.17    197.45 o 
   6  21   4      144.72      172.29     72.17 o 
   7  21   4        2.89       51.71     18.48 o 
   8  21   4       55.17       62.61     51.50 o 
   9  21   4      223.71      279.20     89.64 o 
  -8  22   4      138.77      108.16     40.30 o 
  -7  22   4      164.23      210.48    140.66 o 
  -6  22   4      420.20      391.20     78.80 o 
  -5  22   4        0.42        0.00     21.13 o 
  -4  22   4       60.18      126.29     56.68 o 
  -3  22   4       81.86      124.53     55.21 o 
  -2  22   4      529.50      462.93    113.53 o 
  -1  22   4     1041.35     1055.93    119.17 o 
   0  22   4       22.55        1.92     18.79 o 
   1  22   4       58.89       30.86     23.25 o 
   2  22   4      331.85      402.70     71.53 o 
   3  22   4      133.32       89.68     39.98 o 
   4  22   4      310.77      357.47     99.31 o 
   5  22   4      306.18      241.75     78.27 o 
   6  22   4      248.60      524.11    118.35 o 
   7  22   4       28.97        0.00     44.81 o 
   8  22   4      279.54      402.55    111.61 o 
  -7  23   4      110.52      223.78     57.84 o 
  -6  23   4       38.76       20.67     32.46 o 
  -5  23   4      480.66      632.26    131.53 o 
  -4  23   4      181.10      160.86     67.76 o 
  -3  23   4       58.73       91.51     50.30 o 
  -2  23   4      117.42      152.38     65.12 o 
  -1  23   4      363.17      441.05    111.75 o 
   0  23   4        0.00       53.03     33.18 o 
   1  23   4      107.87       97.70     34.54 o 
   2  23   4       25.08       34.03     39.34 o 
   3  23   4      277.58      199.69     74.91 o 
   4  23   4       53.99        0.00     25.06 o 
   5  23   4       73.16      133.91     65.75 o 
   6  23   4      104.14       95.26     49.98 o 
   7  23   4       15.79        0.00     25.67 o 
  -6  24   4      315.33      344.79     77.25 o 
  -5  24   4       45.09       51.96     39.03 o 
  -4  24   4      175.25      178.09     72.11 o 
  -3  24   4      383.36      444.53    114.00 o 
  -2  24   4      576.14      549.80    124.85 o 
  -1  24   4      171.70      145.10     68.76 o 
   0  24   4      154.48      196.74     60.22 o 
   1  24   4      237.02      202.13     54.77 o 
   2  24   4       81.22       54.54     46.09 o 
   3  24   4       30.41       90.63     60.90 o 
   4  24   4       33.19       91.57     48.94 o 
   5  24   4       19.76        0.00     25.92 o 
   6  24   4      523.18      573.15    135.25 o 
  -5  25   4        1.22       26.23     38.01 o 
  -4  25   4      329.75      336.71    107.40 o 
  -3  25   4      141.34       53.58     42.19 o 
  -2  25   4       77.06       21.69     35.11 o 
  -1  25   4       11.48       34.07     35.86 o 
   0  25   4      187.29      263.44     65.73 o 
   1  25   4      183.57      181.48     55.12 o 
   2  25   4      225.14      135.84     63.39 o 
   3  25   4       25.22        0.61     19.50 o 
   4  25   4        0.32        0.00     53.94 o 
   5  25   4      227.34      342.38    105.48 o 
  -3  26   4      103.77      103.94     64.80 o 
  -2  26   4       40.21        0.00     27.45 o 
  -1  26   4       44.31       36.97     23.21 o 
   0  26   4        8.72        0.00     30.88 o 
   1  26   4     1007.40     1056.10    135.49 o 
   2  26   4       31.12       35.21     40.80 o 
 -15   0   5       44.16       56.01     73.94 o 
 -13   0   5      383.92      343.28     81.95 o 
 -11   0   5      649.12      824.14     83.99 o 
  -9   0   5      628.92      492.77     77.38 o 
  -7   0   5     3467.72     3512.42    188.88 o 
  -5   0   5      439.03      520.33     52.64 o 
  -3   0   5     8698.92     8830.97    198.65 o 
  -1   0   5     4413.78     4138.92     83.69 o 
   1   0   5     1577.65     1460.28     76.25 o 
   3   0   5      276.11      269.10     46.85 o 
   5   0   5     2487.17     2382.49     74.54 o 
   7   0   5     1082.26     1382.86     70.41 o 
   9   0   5     2055.64     1995.87    210.86 o 
  11   0   5       80.00       10.54     59.15 o 
  13   0   5     1109.48     1157.75    151.63 o 
  15   0   5        2.73       56.28     48.64 o 
 -15   1   5      113.14       21.79     42.49 o 
 -14   1   5       61.25       72.80     31.52 o 
 -13   1   5     1844.44     1932.32    131.65 o 
 -12   1   5     1034.83     1003.48     91.28 o 
 -11   1   5      844.76      848.62     67.25 o 
 -10   1   5     1055.21     1270.74     78.41 o 
  -9   1   5      498.78      515.48     48.06 o 
  -8   1   5       56.90       64.97     17.82 o 
  -7   1   5      119.92       91.90     17.92 o 
  -6   1   5     4241.58     4228.63    121.12 o 
  -5   1   5      337.02      196.83     24.45 o 
  -4   1   5      117.19      138.59     21.49 o 
  -3   1   5     2435.54     2010.13     60.74 o 
  -2   1   5      165.61      210.40     19.71 o 
  -1   1   5      206.71      257.68     20.13 o 
   0   1   5       32.75       18.06     10.96 o 
   1   1   5     1692.42     1448.45     44.16 o 
   2   1   5     1576.12     1462.03     38.99 o 
   3   1   5     1492.94     1507.59     37.60 o 
   4   1   5       95.85       72.17     14.97 o 
   5   1   5     1690.18     1637.36     56.70 o 
   6   1   5     2330.08     2553.89     81.52 o 
   7   1   5     2566.26     2589.94     62.95 o 
   8   1   5      195.07      206.96     26.95 o 
   9   1   5      475.19      435.94     53.87 o 
  10   1   5     1058.73     1016.17     88.15 o 
  11   1   5       65.02       19.41     24.53 o 
  12   1   5       65.01       14.20     23.87 o 
  13   1   5        4.17        0.00     21.51 o 
  14   1   5       87.91       89.09     38.38 o 
  15   1   5      123.57      171.56     46.21 o 
 -15   2   5       13.24       41.05     28.64 o 
 -14   2   5      171.49      197.04     45.52 o 
 -13   2   5      498.97      516.13     68.42 o 
 -12   2   5       60.32       36.80     24.85 o 
 -11   2   5      122.37       87.48     24.18 o 
 -10   2   5     4245.14     4070.76    136.82 o 
  -9   2   5      397.99      394.50     35.98 o 
  -8   2   5        2.36        6.84     12.56 o 
  -7   2   5     3942.05     4150.03    127.04 o 
  -6   2   5     1833.68     1650.80     87.61 o 
  -5   2   5     4145.62     4380.82    149.63 o 
  -4   2   5       11.27       14.78     11.78 o 
  -3   2   5      301.73      346.56     26.85 o 
  -2   2   5       51.70       43.93     13.15 o 
  -1   2   5      294.46      343.49     17.40 o 
   0   2   5     9824.26     8850.42     64.71 o 
   1   2   5     3709.54     3542.48     42.33 o 
   2   2   5       30.97       18.60      3.93 o 
   3   2   5     2244.22     1840.77     36.54 o 
   4   2   5        2.31        0.00     14.46 o 
   5   2   5      628.84      942.63     72.07 o 
   6   2   5     1107.02     1038.03     51.50 o 
   7   2   5     1406.64     1537.23     59.33 o 
   8   2   5      981.15      853.24     45.60 o 
   9   2   5      200.01      145.84     30.28 o 
  10   2   5       32.54       25.54     23.20 o 
  11   2   5       38.23       22.13     29.52 o 
  12   2   5        0.11        0.00     26.13 o 
  13   2   5       98.89       86.57     31.56 o 
  14   2   5       55.59       97.83     50.93 o 
  15   2   5       65.80      115.88     32.50 o 
 -15   3   5       34.01       10.54     64.93 o 
 -14   3   5       39.62        0.00     20.61 o 
 -13   3   5      507.66      547.28     80.69 o 
 -12   3   5      133.74      102.94     31.90 o 
 -11   3   5        4.52        8.80     27.01 o 
 -10   3   5        1.73        0.00     14.43 o 
  -9   3   5       25.04       43.53     12.31 o 
  -8   3   5        5.71        9.87     12.98 o 
  -7   3   5      356.92      301.71     28.94 o 
  -6   3   5     1250.92     1175.90     49.03 o 
  -5   3   5      189.16      232.08     43.02 o 
  -4   3   5    20662.44    19132.63    362.86 o 
  -3   3   5       52.96       50.05     14.12 o 
  -2   3   5      854.64      830.76     37.28 o 
  -1   3   5     2368.33     2120.62     44.36 o 
   0   3   5      730.37      816.58     21.50 o 
   1   3   5       19.33       25.52      4.18 o 
   2   3   5      270.56      281.53     23.85 o 
   3   3   5    17862.62    17937.43    140.95 o 
   4   3   5      634.64      640.35     44.46 o 
   5   3   5      303.63      405.62     53.84 o 
   6   3   5      681.73      596.06     62.36 o 
   7   3   5     1879.43     1869.32     65.31 o 
   8   3   5        8.83        1.76     11.72 o 
   9   3   5     3199.48     3418.24    153.47 o 
  10   3   5     1355.79     1284.88     98.41 o 
  11   3   5      534.44      539.84     70.07 o 
  12   3   5      732.80      845.31     88.61 o 
  13   3   5       75.21       24.15     24.08 o 
  14   3   5       74.97       69.77     29.15 o 
  15   3   5       21.63       39.75     31.49 o 
 -15   4   5      191.47      251.45    105.89 o 
 -14   4   5      368.39      288.69    141.94 o 
 -13   4   5        3.26       22.84     23.88 o 
 -12   4   5     1156.81     1180.99    115.62 o 
 -11   4   5      406.86      348.74     61.68 o 
 -10   4   5      204.29      186.05     34.25 o 
  -9   4   5     1173.30     1181.62     60.72 o 
  -8   4   5      177.91      197.98     22.37 o 
  -7   4   5     3418.39     3539.14     82.77 o 
  -6   4   5     1113.95     1158.21    106.09 o 
  -5   4   5     1977.06     2061.84    198.01 o 
  -4   4   5     2470.04     2541.97    131.03 o 
  -3   4   5    17069.71    17069.38    256.93 o 
  -2   4   5     4118.84     4251.39     88.56 o 
  -1   4   5     2103.40     2067.25     47.11 o 
   0   4   5    10040.93    10017.47     80.61 o 
   1   4   5     1085.52     1398.03     31.71 o 
   2   4   5      404.27      406.65     17.99 o 
   3   4   5     5053.94     5192.88    103.91 o 
   4   4   5    10719.54    11020.13    182.53 o 
   5   4   5       39.97       47.67     13.01 o 
   6   4   5      777.55      782.44     51.37 o 
   7   4   5      836.03      883.88     95.25 o 
   8   4   5      413.12      479.48     63.53 o 
   9   4   5       57.22       43.91     34.38 o 
  10   4   5     1214.89     1450.34    106.88 o 
  11   4   5       94.86      107.39     35.96 o 
  12   4   5        0.13        0.00     31.42 o 
  13   4   5       61.35        5.32     37.10 o 
  14   4   5      168.40      203.07     50.54 o 
  15   4   5      212.06      125.18     38.51 o 
 -15   5   5      160.36      297.33    130.08 o 
 -14   5   5        5.47       19.34     32.97 o 
 -13   5   5       42.71       18.80     34.81 o 
 -12   5   5      466.30      536.46     79.58 o 
 -11   5   5       35.34       18.00     22.18 o 
 -10   5   5     1246.55     1232.00     90.05 o 
  -9   5   5      263.07      276.42     34.87 o 
  -8   5   5      687.15      734.97     38.77 o 
  -7   5   5      284.65      297.23     58.18 o 
  -6   5   5     2140.28     2486.14    227.68 o 
  -5   5   5      762.46      780.32     80.37 o 
  -4   5   5     3131.41     3075.28    121.55 o 
  -3   5   5      189.35      181.68     26.97 o 
  -2   5   5     1351.32     1377.41     53.53 o 
  -1   5   5      211.89      221.34     17.45 o 
   0   5   5    14611.43    13332.87    114.51 o 
   1   5   5       20.01       17.26      4.88 o 
   2   5   5      286.67      313.01     20.87 o 
   3   5   5     3468.69     3556.29     85.36 o 
   4   5   5     1302.36     1244.70     52.30 o 
   5   5   5      819.42      911.70     80.77 o 
   6   5   5       22.34       35.52     17.85 o 
   7   5   5        6.89        0.00      7.92 o 
   8   5   5      656.05      730.42     76.29 o 
   9   5   5     1809.47     2159.87    140.90 o 
  10   5   5      146.99       56.96     35.70 o 
  11   5   5      315.04      274.64     47.38 o 
  12   5   5      916.59      894.18     90.92 o 
  13   5   5      328.60      294.32     54.88 o 
  14   5   5       34.16       36.98     34.10 o 
  15   5   5       39.81       27.66     23.92 o 
 -15   6   5        2.94        0.00     61.47 o 
 -14   6   5      210.98      333.34    138.48 o 
 -13   6   5       16.22      124.60     53.24 o 
 -12   6   5      577.35      644.29    107.55 o 
 -11   6   5      338.54      346.42     59.54 o 
 -10   6   5       50.86       82.15     28.09 o 
  -9   6   5      334.93      308.02     51.46 o 
  -8   6   5     3752.19     3990.22    228.63 o 
  -7   6   5      228.58      216.07     46.78 o 
  -6   6   5     4046.83     3926.91    191.54 o 
  -5   6   5     5162.71     5398.62    211.24 o 
  -4   6   5     7916.88     7730.06    195.44 o 
  -3   6   5     2066.54     2317.79     98.95 o 
  -2   6   5     2461.43     2407.59     92.86 o 
  -1   6   5     5874.29     6297.50    124.53 o 
   0   6   5     8080.40     7686.93     94.24 o 
   1   6   5     2867.65     2888.23     74.96 o 
   2   6   5     5146.80     5589.10    143.36 o 
   3   6   5     1438.03     1638.85     68.83 o 
   4   6   5       32.86       38.65     12.00 o 
   5   6   5      102.69      135.36     17.03 o 
   6   6   5      182.62      256.27     46.41 o 
   7   6   5      170.84      150.07     24.95 o 
   8   6   5     4130.42     3922.20    118.34 o 
   9   6   5     1380.87     1491.15    113.75 o 
  10   6   5        5.48        8.24     32.93 o 
  11   6   5       15.45       10.20     42.32 o 
  12   6   5      400.45      411.47     60.19 o 
  13   6   5      379.99      404.54     60.18 o 
  14   6   5      658.79      725.09     85.27 o 
  15   6   5       12.97       21.75     56.83 o 
 -15   7   5      268.27      406.76    166.81 o 
 -14   7   5       75.70       19.71     30.36 o 
 -13   7   5       25.74       16.29     26.39 o 
 -12   7   5       97.79       61.85     22.15 o 
 -11   7   5      235.86      261.69     46.74 o 
 -10   7   5       68.06       91.30     35.74 o 
  -9   7   5     1894.14     1882.41    130.89 o 
  -8   7   5     1143.19     1227.87    121.06 o 
  -7   7   5      391.75      552.56     77.96 o 
  -6   7   5      245.85      248.31     50.23 o 
  -5   7   5     2299.77     2224.81    112.06 o 
  -4   7   5      778.95      838.00     65.27 o 
  -3   7   5        0.04        2.67      8.63 o 
  -2   7   5      104.66       55.85     13.67 o 
  -1   7   5      327.39      303.25     30.00 o 
   0   7   5     5084.53     4996.00    116.55 o 
   1   7   5    10182.51    10051.68    166.18 o 
   2   7   5     5236.77     6008.12    158.08 o 
   3   7   5        9.94        0.61      8.05 o 
   4   7   5     7243.62     7458.44    156.15 o 
   5   7   5        6.47        5.92      7.59 o 
   6   7   5     1501.17     1186.46     85.52 o 
   7   7   5     3071.09     3283.99    172.11 o 
   8   7   5        1.80        3.26     21.82 o 
   9   7   5       82.48       54.93     21.36 o 
  10   7   5      500.28      348.04     66.31 o 
  11   7   5      126.85       96.42     28.77 o 
  12   7   5       35.12       65.58     24.98 o 
  13   7   5      427.54      430.15     64.98 o 
  14   7   5       76.67       78.34     40.14 o 
  15   7   5      165.38      145.75     49.76 o 
 -15   8   5      111.71      120.04     62.57 o 
 -14   8   5       28.40        6.76     41.26 o 
 -13   8   5       41.18       67.63     38.24 o 
 -12   8   5     2233.09     2220.95    159.91 o 
 -11   8   5      215.47      279.21     71.98 o 
 -10   8   5      125.59      174.46     52.95 o 
  -9   8   5       37.90       68.08     41.70 o 
  -8   8   5     2253.89     2139.22    215.76 o 
  -7   8   5      260.27      295.00     70.56 o 
  -6   8   5     2072.33     2229.23    141.04 o 
  -5   8   5      519.55      522.70     66.57 o 
  -4   8   5       34.21       23.80     16.20 o 
  -3   8   5     5295.86     5843.87    158.45 o 
  -2   8   5      282.55      253.99     31.76 o 
  -1   8   5     1985.64     2280.45     86.00 o 
   0   8   5     6456.09     6393.19    139.79 o 
   1   8   5     3308.21     3725.17    121.97 o 
   2   8   5     2782.55     2665.56    146.67 o 
   3   8   5      110.90      104.67     21.73 o 
   4   8   5     1498.95     1623.49     59.52 o 
   5   8   5       10.36        0.00      7.31 o 
   6   8   5     1949.92     1896.25     60.00 o 
   7   8   5      533.58      481.30     34.08 o 
   8   8   5     1687.37     1653.58    129.20 o 
   9   8   5       61.28       24.57     14.96 o 
  10   8   5       60.12       50.34     24.16 o 
  11   8   5      961.74      929.14    120.55 o 
  12   8   5       61.46       79.23     41.01 o 
  13   8   5      545.81      559.51     72.47 o 
  14   8   5      142.57      135.29     38.28 o 
 -14   9   5       29.87       43.35     42.46 o 
 -13   9   5        0.01        0.00     17.41 o 
 -12   9   5        4.78        7.05     17.97 o 
 -11   9   5        8.19        8.08     38.27 o 
 -10   9   5     3982.51     4282.44    341.40 o 
  -9   9   5       17.97        0.00     23.75 o 
  -8   9   5      927.94      973.42    147.26 o 
  -7   9   5     1150.88     1055.18    145.09 o 
  -6   9   5      107.19       93.73     30.73 o 
  -5   9   5     1883.99     2035.81     83.47 o 
  -4   9   5     5076.33     5366.21    163.36 o 
  -3   9   5       28.30       28.01     16.15 o 
  -2   9   5      548.74      573.30    107.16 o 
  -1   9   5     1004.00      927.74     58.11 o 
   0   9   5     6592.27     6575.43    150.55 o 
   1   9   5     4395.00     3924.90    133.37 o 
   2   9   5      116.64      113.76     34.68 o 
   3   9   5     2441.99     2530.22    157.90 o 
   4   9   5     6010.09     6250.87    123.07 o 
   5   9   5      996.05     1052.54    118.61 o 
   6   9   5        0.05       47.85     33.64 o 
   7   9   5      607.11      515.75     41.37 o 
   8   9   5      545.94      497.68     72.93 o 
   9   9   5      213.41      179.06     43.23 o 
  10   9   5     1051.30      869.78    108.69 o 
  11   9   5       23.24        0.00     25.44 o 
  12   9   5      231.84      291.71     73.81 o 
  13   9   5        1.10       21.60     26.34 o 
  14   9   5        4.88       16.87     39.94 o 
 -14  10   5       58.57      108.78    178.95 o 
 -13  10   5        0.48       38.35     40.28 o 
 -12  10   5      104.37       52.10     52.95 o 
 -11  10   5      195.95      111.12     56.15 o 
 -10  10   5       65.40        0.00     48.51 o 
  -9  10   5      352.47      414.66    103.37 o 
  -8  10   5      131.79       76.27     45.65 o 
  -7  10   5      154.17      159.10     39.04 o 
  -6  10   5     4034.04     3822.82    138.91 o 
  -5  10   5      557.56      614.26     40.77 o 
  -4  10   5      482.97      496.75     51.11 o 
  -3  10   5     1770.66     2035.65     99.85 o 
  -2  10   5      519.76      581.14     59.80 o 
  -1  10   5      564.71      705.60     52.39 o 
   0  10   5      236.97      178.41     26.40 o 
   1  10   5     1888.45     2179.25    104.76 o 
   2  10   5     2042.82     2279.78    156.57 o 
   3  10   5      237.75      208.18     43.96 o 
   4  10   5     1463.12     1358.80     72.15 o 
   5  10   5      382.38      390.71     74.10 o 
   6  10   5      337.02      397.74     79.18 o 
   7  10   5     1326.23     1281.90    173.09 o 
   8  10   5      212.38      150.91     52.51 o 
   9  10   5     1333.05     1420.99    126.87 o 
  10  10   5      306.30      300.80     61.25 o 
  11  10   5       43.04       14.38     19.61 o 
  12  10   5      863.97      963.62    107.14 o 
  13  10   5       27.84       26.04     37.59 o 
  14  10   5      131.47      123.16     52.83 o 
 -14  11   5       16.83       66.60    145.18 o 
 -13  11   5       18.36       49.01     38.95 o 
 -12  11   5      192.12      241.08     84.96 o 
 -11  11   5        0.15       36.46     45.66 o 
 -10  11   5       91.78      103.65     42.64 o 
  -9  11   5      153.86      135.15     62.65 o 
  -8  11   5       51.80       99.99     58.10 o 
  -7  11   5      448.38      467.62     55.55 o 
  -6  11   5      137.20      130.82     19.70 o 
  -5  11   5     3302.16     3303.64    138.74 o 
  -4  11   5       43.72       23.16     13.77 o 
  -3  11   5     3393.03     3505.92    134.49 o 
  -2  11   5      291.37      319.69     44.94 o 
  -1  11   5     1563.69     1376.85     76.44 o 
   0  11   5      381.79      494.73     53.09 o 
   1  11   5     2251.08     2179.46    110.81 o 
   2  11   5     2359.70     2355.38    129.17 o 
   3  11   5     1581.55     1504.40    133.22 o 
   4  11   5     2741.20     2852.07    152.94 o 
   5  11   5      302.21      299.00     65.64 o 
   6  11   5      229.50      157.71     53.07 o 
   7  11   5       21.41       13.45     13.89 o 
   8  11   5     2189.48     2160.28    209.17 o 
   9  11   5     2036.28     1819.51    202.98 o 
  10  11   5       36.76       89.61     46.71 o 
  11  11   5        3.50        0.00     39.38 o 
  12  11   5      104.88      113.31     57.64 o 
  13  11   5       10.87       38.37     65.04 o 
  14  11   5        8.78       22.95     88.33 o 
 -14  12   5      709.34      712.60    128.47 o 
 -13  12   5       45.78      148.41     59.15 o 
 -12  12   5        0.55        0.00     36.95 o 
 -11  12   5      458.30      442.03    122.15 o 
 -10  12   5       10.47       11.81     16.47 o 
  -9  12   5      632.44      667.12     88.76 o 
  -8  12   5     1463.94     1404.10    100.35 o 
  -7  12   5        1.26       18.73     26.91 o 
  -6  12   5     1193.11     1219.05     88.63 o 
  -5  12   5      681.60      613.43     60.45 o 
  -4  12   5      778.00      784.02     67.62 o 
  -3  12   5     1421.12     1341.45    100.10 o 
  -2  12   5     1249.59     1406.50    101.79 o 
  -1  12   5       19.36       26.97     16.37 o 
   0  12   5     4191.07     4258.20    174.89 o 
   1  12   5      112.48       89.60     25.48 o 
   2  12   5       19.54       14.94      9.70 o 
   3  12   5      463.52      460.54     76.50 o 
   4  12   5      223.30      255.43     58.64 o 
   5  12   5     1296.89     1290.33     73.73 o 
   6  12   5      858.79      816.87    116.25 o 
   7  12   5     1189.67     1186.73     87.80 o 
   8  12   5       40.91        9.40     31.42 o 
   9  12   5      135.64      214.47     73.17 o 
  10  12   5     1280.73     1185.17    174.15 o 
  11  12   5      172.49      196.51     77.54 o 
  12  12   5       79.32       59.44     44.77 o 
  13  12   5        5.17       77.27    220.50 o 
 -13  13   5        4.22        0.00     29.15 o 
 -12  13   5      168.71      226.19     91.08 o 
 -11  13   5       64.55       52.87     25.79 o 
 -10  13   5     1359.66     1174.46    117.99 o 
  -9  13   5      689.39      779.80     93.38 o 
  -8  13   5        0.23        2.93     24.24 o 
  -7  13   5     5279.62     5357.60    195.09 o 
  -6  13   5      147.08      121.65     32.85 o 
  -5  13   5      766.25      688.77     65.86 o 
  -4  13   5      509.57      533.17     57.02 o 
  -3  13   5      220.33      220.33     43.57 o 
  -2  13   5      317.43      315.21     50.67 o 
  -1  13   5      698.88      689.34     68.58 o 
   0  13   5      434.38      471.42     56.25 o 
   1  13   5      345.29      272.63     42.16 o 
   2  13   5     4264.04     3986.83    167.18 o 
   3  13   5      395.82      439.95     78.50 o 
   4  13   5     2887.48     2834.32    202.65 o 
   5  13   5      231.98      239.14     61.16 o 
   6  13   5      103.54      133.28     51.61 o 
   7  13   5      926.33      862.26    126.20 o 
   8  13   5       17.17        0.00     44.39 o 
   9  13   5      132.38       99.45     45.04 o 
  10  13   5      130.84      186.18     73.57 o 
  11  13   5       54.56       25.15     26.56 o 
  12  13   5       17.73        0.00     29.67 o 
  13  13   5      277.11      342.83    109.16 o 
 -13  14   5      367.26      319.74    100.67 o 
 -12  14   5        5.40        2.76     29.48 o 
 -11  14   5       74.22       68.38     59.48 o 
 -10  14   5      259.43      258.76     57.20 o 
  -9  14   5     1928.70     1602.12    114.04 o 
  -8  14   5      529.34      473.99     76.33 o 
  -7  14   5      523.82      492.69     60.60 o 
  -6  14   5      872.36     1006.81     84.47 o 
  -5  14   5        0.22        0.00     16.24 o 
  -4  14   5      153.60      146.11     33.34 o 
  -3  14   5     2508.55     2756.41    154.61 o 
  -2  14   5     2805.02     2848.11    200.94 o 
  -1  14   5       88.25       84.68     24.30 o 
   0  14   5     1179.44     1286.50     97.73 o 
   1  14   5       62.85       66.55     28.54 o 
   2  14   5      140.02      135.62     34.43 o 
   3  14   5     2278.51     2237.53    179.18 o 
   4  14   5      118.89       89.81     35.98 o 
   5  14   5        7.28       47.95     30.38 o 
   6  14   5     2695.01     2738.37    221.58 o 
   7  14   5     1122.14     1245.74    154.62 o 
   8  14   5     2205.49     2248.64    220.00 o 
   9  14   5       31.99       85.74     48.83 o 
  10  14   5        7.49       14.69     25.08 o 
  11  14   5      116.47      203.94     79.67 o 
  12  14   5        0.09       66.96     48.49 o 
  13  14   5      206.67      182.68     78.30 o 
 -12  15   5      844.81      893.72    168.03 o 
 -11  15   5      361.61      465.61    115.57 o 
 -10  15   5      183.70      143.55     40.09 o 
  -9  15   5      621.26      678.67     75.02 o 
  -8  15   5     1595.99     1526.16    110.49 o 
  -7  15   5     1590.77     1488.52    107.91 o 
  -6  15   5      624.06      759.46     73.96 o 
  -5  15   5       25.65       33.76     19.58 o 
  -4  15   5      547.58      549.63     70.76 o 
  -3  15   5       88.49      148.63     55.36 o 
  -2  15   5     3683.97     3621.44    237.66 o 
  -1  15   5      185.27      225.37     42.75 o 
   0  15   5       26.64        5.33     14.48 o 
   1  15   5       98.67      104.37     30.16 o 
   2  15   5     1255.20     1361.28    106.20 o 
   3  15   5       54.05        0.00     18.26 o 
   4  15   5        3.40       17.24     17.89 o 
   5  15   5      342.66      307.78     73.07 o 
   6  15   5     1139.74     1307.85    156.43 o 
   7  15   5     1334.81     1525.11    175.30 o 
   8  15   5      413.32      306.48     83.95 o 
   9  15   5       89.08       86.39     51.97 o 
  10  15   5     1448.60     1452.39    195.28 o 
  11  15   5      134.52      102.05     53.54 o 
  12  15   5      339.58      404.77    105.34 o 
 -12  16   5       44.97        0.00     59.58 o 
 -11  16   5      259.07      299.66     98.07 o 
 -10  16   5       36.82       12.47     27.37 o 
  -9  16   5     1019.95     1013.61     94.56 o 
  -8  16   5       20.53       32.87     18.87 o 
  -7  16   5      182.33      206.70     42.32 o 
  -6  16   5        7.38        3.41     14.63 o 
  -5  16   5      456.10      528.27     64.00 o 
  -4  16   5       18.93       17.61     22.34 o 
  -3  16   5       47.67       43.81     39.34 o 
  -2  16   5        0.02        0.00     23.41 o 
  -1  16   5       34.23       51.27     24.76 o 
   0  16   5       68.97       36.78     18.86 o 
   1  16   5     1848.25     1785.61    125.89 o 
   2  16   5      120.81       57.02     59.74 o 
   3  16   5       73.07       62.26     32.60 o 
   4  16   5      795.74      831.77    119.06 o 
   5  16   5       29.14       10.36     28.92 o 
   6  16   5      952.70      871.07    132.13 o 
   7  16   5     1652.23     1636.49    185.40 o 
   8  16   5      148.62      150.49     57.08 o 
   9  16   5       36.19        1.35     23.07 o 
  10  16   5       44.47       41.39     27.53 o 
  11  16   5      812.13      754.24    146.39 o 
  12  16   5      171.55      189.37     70.31 o 
 -12  17   5       35.03        0.00     48.11 o 
 -11  17   5      268.46      198.30     75.22 o 
 -10  17   5     2336.92     2480.73    265.53 o 
  -9  17   5      377.24      364.14     57.11 o 
  -8  17   5     1853.15     1714.74    121.75 o 
  -7  17   5     1480.20     1319.69    104.88 o 
  -6  17   5      104.19       99.87     25.53 o 
  -5  17   5      113.35       56.19     22.04 o 
  -4  17   5       99.81      185.23     61.13 o 
  -3  17   5       80.58       95.59     45.91 o 
  -2  17   5      149.19      251.87     67.84 o 
  -1  17   5      241.16      188.60     43.59 o 
   0  17   5        0.42        1.69     19.77 o 
   1  17   5     1015.12      972.62     95.81 o 
   2  17   5     2843.21     2949.29    169.68 o 
   3  17   5      182.00      248.37     69.07 o 
   4  17   5       43.77       43.68     39.60 o 
   5  17   5      584.29      675.86    115.94 o 
   6  17   5      256.52      323.49     78.95 o 
   7  17   5      229.73       97.79     58.46 o 
   8  17   5       18.87       55.90     38.94 o 
   9  17   5      106.74       92.96     48.20 o 
  10  17   5      761.52      826.35    147.04 o 
  11  17   5       72.86       85.60     42.22 o 
 -11  18   5     1338.11     1239.61    197.67 o 
 -10  18   5      309.15      257.89     63.98 o 
  -9  18   5     1122.61     1076.66    105.39 o 
  -8  18   5       47.92       48.32     23.81 o 
  -7  18   5      476.07      492.83     79.58 o 
  -6  18   5       36.90        0.00     22.00 o 
  -5  18   5      529.08      445.17     76.81 o 
  -4  18   5      779.53      736.67    123.26 o 
  -3  18   5       30.69       72.14     43.91 o 
  -2  18   5        3.22        0.00     34.34 o 
  -1  18   5      112.24       62.65     30.96 o 
   0  18   5       79.47       45.22     36.20 o 
   1  18   5     3312.80     3307.71    184.56 o 
   2  18   5       64.16       17.17     24.10 o 
   3  18   5      994.07     1056.67    142.70 o 
   4  18   5      715.02      647.98    113.72 o 
   5  18   5       60.44       82.09     36.72 o 
   6  18   5      123.80       72.39     45.72 o 
   7  18   5      290.73      299.49     81.15 o 
   8  18   5       66.94       38.49     38.93 o 
   9  18   5       83.38      139.56     61.06 o 
  10  18   5      226.94      174.23     72.28 o 
  11  18   5       71.20      155.68     74.65 o 
 -10  19   5     1975.71     2151.13    185.47 o 
  -9  19   5        3.00       18.25     54.69 o 
  -8  19   5      176.61      143.58     47.39 o 
  -7  19   5        1.45        0.00     27.34 o 
  -6  19   5        1.77        0.00     32.76 o 
  -5  19   5      137.47       66.56     30.39 o 
  -4  19   5      392.43      405.39     92.97 o 
  -3  19   5      758.00      765.59    123.90 o 
  -2  19   5      842.54      955.11    138.39 o 
  -1  19   5       67.27       66.24     29.00 o 
   0  19   5       14.00       25.98     16.62 o 
   1  19   5      919.13      983.64    104.73 o 
   2  19   5     1864.41     1832.33    143.45 o 
   3  19   5     2772.20     2678.09    236.03 o 
   4  19   5      206.93      240.29     75.69 o 
   5  19   5      187.31      222.78     72.63 o 
   6  19   5      611.76      649.66    119.64 o 
   7  19   5       28.69       18.01     18.06 o 
   8  19   5      109.46      194.66     70.13 o 
   9  19   5      310.28      352.90    100.93 o 
  10  19   5      103.71       65.81     42.91 o 
 -10  20   5       20.01       69.74     36.98 o 
  -9  20   5      135.89      102.43     81.39 o 
  -8  20   5       28.68       21.99     23.06 o 
  -7  20   5       27.13       31.91     18.84 o 
  -6  20   5      383.68      407.78     77.98 o 
  -5  20   5        0.63        0.00     23.58 o 
  -4  20   5      147.46      152.75     61.52 o 
  -3  20   5      248.25      305.29     86.23 o 
  -2  20   5      634.51      514.54    106.08 o 
  -1  20   5      410.55      385.99     68.49 o 
   0  20   5     1918.66     1656.47    138.21 o 
   1  20   5      108.22      115.69     38.91 o 
   2  20   5       68.10      105.49     40.26 o 
   3  20   5       21.63       14.85     26.90 o 
   4  20   5     1478.76     1533.90    187.09 o 
   5  20   5     1441.61     1468.53    183.86 o 
   6  20   5        8.74       65.49     53.91 o 
   7  20   5        2.73        0.00     28.51 o 
   8  20   5       15.76        0.00     23.52 o 
   9  20   5      115.87       58.16     46.26 o 
  10  20   5      207.75      256.90     86.26 o 
  -9  21   5       14.15       12.61     28.00 o 
  -8  21   5      498.75      590.12     96.00 o 
  -7  21   5       49.05      106.12     43.60 o 
  -6  21   5        2.25       32.92     37.19 o 
  -5  21   5       27.94        6.38     16.32 o 
  -4  21   5      121.13      129.99     45.93 o 
  -3  21   5       39.93       72.93     42.37 o 
  -2  21   5     1019.34      929.19    149.48 o 
  -1  21   5      212.39      178.87     48.67 o 
   0  21   5      443.63      382.33     72.47 o 
   1  21   5      126.10      107.53     38.37 o 
   2  21   5      401.33      370.32     66.66 o 
   3  21   5      270.77      262.98     78.68 o 
   4  21   5     2734.54     2984.69    266.32 o 
   5  21   5      388.34      468.56    106.57 o 
   6  21   5     1153.10     1568.49    197.76 o 
   7  21   5       14.77        3.25     28.89 o 
   8  21   5      158.28      142.92     59.48 o 
   9  21   5      252.85      335.38    100.26 o 
  -8  22   5        5.61        4.18     25.95 o 
  -7  22   5      336.61      341.86     75.57 o 
  -6  22   5      105.12      161.46     52.17 o 
  -5  22   5        2.34       35.92     27.06 o 
  -4  22   5       50.92       19.88     48.53 o 
  -3  22   5       38.41       52.31     43.96 o 
  -2  22   5     1089.68     1221.56    172.65 o 
  -1  22   5       59.40       57.86     29.05 o 
   0  22   5       25.34       43.60     26.90 o 
   1  22   5       12.44        0.00     25.28 o 
   2  22   5        0.94        0.00     47.93 o 
   3  22   5      874.63      868.75    145.89 o 
   4  22   5      532.83      563.91    119.68 o 
   5  22   5     2153.30     2447.42    250.83 o 
   6  22   5      111.70       67.62     35.83 o 
   7  22   5      269.97      286.56     89.43 o 
   8  22   5      156.93      116.75     55.85 o 
  -7  23   5       93.01       68.54     42.61 o 
  -6  23   5       26.41       78.18     39.98 o 
  -5  23   5      114.73      126.06     58.19 o 
  -4  23   5      230.32      384.87    104.18 o 
  -3  23   5      294.56      456.93    117.47 o 
  -2  23   5       70.44       93.30     46.90 o 
  -1  23   5      465.96      440.97     80.86 o 
   0  23   5      217.95      190.92     56.14 o 
   1  23   5      205.24      181.32     48.70 o 
   2  23   5       63.51       42.48     35.65 o 
   3  23   5      469.27      515.37    118.87 o 
   4  23   5     1219.23     1257.77    182.65 o 
   5  23   5      131.67      128.89     62.89 o 
   6  23   5       14.98       29.36     36.49 o 
   7  23   5       23.80      107.81     64.06 o 
  -6  24   5        8.92       10.25     24.21 o 
  -5  24   5      203.74      154.49     53.81 o 
  -4  24   5      543.96      413.97    107.07 o 
  -3  24   5       62.48       46.45     31.24 o 
  -2  24   5       65.67      157.41     67.21 o 
  -1  24   5      377.23      383.53     76.34 o 
   0  24   5     2070.46     2378.65    190.95 o 
   1  24   5      103.95       62.67     30.06 o 
   2  24   5      345.02      268.30     86.93 o 
   3  24   5     1492.94     1550.46    210.68 o 
   4  24   5      599.86      495.71    118.85 o 
   5  24   5       73.92       86.79     54.29 o 
   6  24   5       18.19       31.00     28.00 o 
  -4  25   5      111.39      171.61     73.01 o 
  -3  25   5      365.70      395.68    107.68 o 
  -2  25   5       36.66       87.17     49.37 o 
  -1  25   5        7.28        0.55     45.92 o 
   0  25   5      142.46      103.02     62.31 o 
   1  25   5      600.33      631.23    101.81 o 
   2  25   5      627.79      523.99    127.96 o 
   3  25   5      213.92      328.68    100.78 o 
   4  25   5      278.14      266.74     97.48 o 
  -2  26   5       64.24      128.16     66.14 o 
  -1  26   5        9.47        0.00     32.79 o 
   0  26   5       15.14        0.00     46.36 o 
   1  26   5      118.45      162.55     53.45 o 
   2  26   5      271.49      317.85    110.92 o 
 -14   0   6      334.98      341.74     81.01 o 
 -12   0   6     1922.36     1929.67    181.65 o 
 -10   0   6     3861.85     4153.61    245.42 o 
  -8   0   6      973.11     1104.70    114.00 o 
  -6   0   6      303.96      341.20     49.08 o 
  -4   0   6     1519.55     1603.29     87.58 o 
  -2   0   6      272.09      264.99     30.45 o 
   0   0   6      314.42      396.72     60.25 o 
   2   0   6        4.71        0.00     16.65 o 
   4   0   6        1.51        2.37      6.77 o 
   6   0   6      208.95      330.18     25.55 o 
   8   0   6       85.47       44.79     15.53 o 
  10   0   6      651.32      869.77    203.46 o 
  12   0   6      828.06      989.17    136.06 o 
  14   0   6        0.24        0.00     32.88 o 
 -15   1   6       52.05       25.61     43.80 o 
 -14   1   6       57.79       55.15     33.69 o 
 -13   1   6      404.56      435.68     64.76 o 
 -12   1   6       60.53       47.42     25.38 o 
 -11   1   6     1876.30     1740.82    117.82 o 
 -10   1   6      671.01      708.47     58.66 o 
  -9   1   6      384.39      351.73     46.75 o 
  -8   1   6       95.81       57.15     20.04 o 
  -7   1   6      807.04      871.69     60.17 o 
  -6   1   6      110.02      193.73     26.24 o 
  -5   1   6       40.23       11.67     10.82 o 
  -4   1   6      995.69     1318.73     55.74 o 
  -3   1   6    12909.49    12056.98    160.98 o 
  -2   1   6     2687.81     2467.02     60.32 o 
  -1   1   6       83.44       56.77     12.73 o 
   0   1   6       18.30        0.00     11.92 o 
   1   1   6       98.34      120.47     14.84 o 
   2   1   6      678.90      594.42     23.40 o 
   3   1   6     5048.15     5009.63     79.66 o 
   4   1   6      329.77      335.76     23.03 o 
   5   1   6     1637.76     1805.55     79.80 o 
   6   1   6      245.57      250.02     21.02 o 
   7   1   6        0.38        3.54      8.77 o 
   8   1   6       16.69       44.58     13.61 o 
   9   1   6      292.26      382.12     48.22 o 
  10   1   6      142.96      200.85     65.09 o 
  11   1   6      458.14      435.19     57.44 o 
  12   1   6        0.97        7.26     26.04 o 
  13   1   6      159.23      157.26     56.68 o 
  14   1   6       14.60        1.85     19.54 o 
  15   1   6       17.28       33.33     34.01 o 
 -15   2   6       17.91       11.41     26.39 o 
 -14   2   6      346.77      307.51     64.11 o 
 -13   2   6     1112.86     1061.18     98.10 o 
 -12   2   6       19.41       26.01     17.42 o 
 -11   2   6        7.49        0.00     16.04 o 
 -10   2   6      661.73      694.55     69.50 o 
  -9   2   6      962.14     1057.77     64.38 o 
  -8   2   6     1546.77     1477.60     66.74 o 
  -7   2   6      322.17      351.61     36.57 o 
  -6   2   6       10.08        0.00     18.77 o 
  -5   2   6       31.71       28.41     13.90 o 
  -4   2   6     3450.82     3523.39     88.18 o 
  -3   2   6     5822.77     5634.73    158.35 o 
  -2   2   6     1131.61     1162.45     36.51 o 
  -1   2   6     1165.20     1206.85     42.83 o 
   0   2   6        0.03       43.12      8.23 o 
   1   2   6     1356.02     1540.09     34.62 o 
   2   2   6     1448.95     1352.23     33.29 o 
   3   2   6     2975.83     2911.97     46.66 o 
   4   2   6     1962.18     1839.47     50.49 o 
   5   2   6     1374.82     1746.49    100.30 o 
   6   2   6      131.03      200.07     62.39 o 
   7   2   6     2633.54     2388.43     85.52 o 
   8   2   6      132.55       80.79     11.89 o 
   9   2   6      248.63      259.58     28.04 o 
  10   2   6       33.05       35.47     37.40 o 
  11   2   6       11.45        0.00     28.84 o 
  12   2   6        7.28        1.53     32.68 o 
  13   2   6      264.59      248.13     41.83 o 
  14   2   6        0.54        0.00     31.04 o 
  15   2   6       35.15      115.55     35.55 o 
 -15   3   6        2.32        0.00     33.00 o 
 -14   3   6      260.91      317.34     62.11 o 
 -13   3   6        2.80       25.67     18.32 o 
 -12   3   6      520.63      574.02     81.30 o 
 -11   3   6     1727.52     1807.01    138.44 o 
 -10   3   6      307.41      311.77     55.62 o 
  -9   3   6       40.15       24.33     15.17 o 
  -8   3   6       25.84       14.50     19.04 o 
  -7   3   6      210.60      186.06     25.32 o 
  -6   3   6      354.55      217.68     29.95 o 
  -5   3   6     3231.60     2638.25    151.57 o 
  -4   3   6     1439.23     1233.55     93.30 o 
  -3   3   6     3804.62     3559.00    106.20 o 
  -2   3   6      855.36      885.48     32.70 o 
  -1   3   6     1781.49     1810.10     43.68 o 
   0   3   6     1153.23     1108.51     27.98 o 
   1   3   6     2996.52     3263.45     42.84 o 
   2   3   6     2191.21     2337.85     45.52 o 
   3   3   6      443.61      481.83     22.87 o 
   4   3   6      321.96      246.39     15.47 o 
   5   3   6       37.90        0.00     14.59 o 
   6   3   6     7147.12     7206.46    220.19 o 
   7   3   6      559.06      534.37     62.37 o 
   8   3   6       94.69       80.70     21.90 o 
   9   3   6        5.04       43.62     19.61 o 
  10   3   6     2710.35     2816.51    149.24 o 
  11   3   6      420.91      396.75     59.92 o 
  12   3   6       15.21        0.00     18.60 o 
  13   3   6       36.78       11.17     30.76 o 
  14   3   6        2.93        0.00     31.13 o 
  15   3   6        5.68        0.00     44.11 o 
 -15   4   6      421.09      436.55    149.11 o 
 -14   4   6       13.04       51.20     28.46 o 
 -13   4   6        6.01        7.73     22.20 o 
 -12   4   6       80.95       44.33     41.87 o 
 -11   4   6      122.42       90.82     26.11 o 
 -10   4   6      458.02      530.59     72.75 o 
  -9   4   6      268.80      189.05     44.50 o 
  -8   4   6     2029.40     2103.41    163.13 o 
  -7   4   6       21.85        9.87     19.03 o 
  -6   4   6     1982.26     2044.18    142.61 o 
  -5   4   6        5.92       13.39     25.15 o 
  -4   4   6      405.31      344.51     48.50 o 
  -3   4   6       74.65       54.64     15.30 o 
  -2   4   6      474.50      677.30     37.48 o 
  -1   4   6     1168.89     1132.65     35.52 o 
   0   4   6     2385.02     2088.61     40.38 o 
   1   4   6      880.36      827.84     23.63 o 
   2   4   6    20694.64    20463.26    140.95 o 
   3   4   6     2754.24     2620.94     68.46 o 
   4   4   6     5854.85     6381.38     80.15 o 
   5   4   6     8956.94     9202.40    161.30 o 
   6   4   6       30.99       21.83     11.30 o 
   7   4   6      384.06      300.72     49.38 o 
   8   4   6      505.85      482.38     64.56 o 
   9   4   6     3051.80     2952.01    166.47 o 
  10   4   6     2565.47     2516.49    142.11 o 
  11   4   6      218.73      170.48     33.86 o 
  12   4   6      188.80      118.22     30.70 o 
  13   4   6      399.77      415.16     64.72 o 
  14   4   6       70.59       56.86     34.55 o 
  15   4   6       54.54        7.40     27.52 o 
 -15   5   6      301.27      304.36    127.12 o 
 -14   5   6      460.47      542.62    105.28 o 
 -13   5   6      153.08      143.63     43.63 o 
 -12   5   6      627.71      570.55     81.89 o 
 -11   5   6      671.88      736.46     89.59 o 
 -10   5   6       46.24       35.16     35.39 o 
  -9   5   6      639.89      717.97    121.73 o 
  -8   5   6      109.16       88.99     28.70 o 
  -7   5   6     1507.77     1668.16    139.68 o 
  -6   5   6     3572.16     3610.94    150.62 o 
  -5   5   6      352.87      439.71     60.08 o 
  -4   5   6     2264.74     2263.02    126.79 o 
  -3   5   6     1881.65     2091.97     62.33 o 
  -2   5   6      303.17      266.68     23.64 o 
  -1   5   6     1530.69     1762.69     47.54 o 
   0   5   6     9524.38     9294.21     89.69 o 
   1   5   6     1688.46     1745.98     40.94 o 
   2   5   6        5.88        0.74      3.46 o 
   3   5   6     1161.09     1084.80     46.23 o 
   4   5   6      770.47     1015.64     97.17 o 
   5   5   6     5190.68     5393.33    172.65 o 
   6   5   6       56.12       39.91     16.98 o 
   7   5   6       69.35       64.07     16.05 o 
   8   5   6      233.82      282.06     37.93 o 
   9   5   6       29.75       14.79     22.67 o 
  10   5   6     1340.09     1269.52    113.52 o 
  11   5   6     1038.70      995.64     92.57 o 
  12   5   6       38.51       53.32     23.70 o 
  13   5   6      177.78      165.07     37.87 o 
  14   5   6       59.30       19.22     27.71 o 
  15   5   6      101.51      124.21     68.61 o 
 -15   6   6       42.77      107.12     79.11 o 
 -14   6   6      379.64      675.98    143.54 o 
 -13   6   6       65.69       83.33     38.68 o 
 -12   6   6       88.77      237.76     58.53 o 
 -11   6   6      340.01      330.68     60.83 o 
 -10   6   6     2615.19     2473.90    160.21 o 
  -9   6   6      385.01      436.52    149.71 o 
  -8   6   6      892.95      870.92     85.26 o 
  -7   6   6     2017.50     2226.63    239.53 o 
  -6   6   6     4670.96     5010.09    219.55 o 
  -5   6   6     8111.25     8414.87    267.37 o 
  -4   6   6     1680.65     1953.68    100.22 o 
  -3   6   6     3347.80     3373.50     88.13 o 
  -2   6   6     5774.97     5505.25    117.43 o 
  -1   6   6       78.50      124.55     17.29 o 
   0   6   6      746.25      845.73     30.71 o 
   1   6   6     1809.25     1699.33     50.91 o 
   2   6   6     1847.07     2434.88     84.56 o 
   3   6   6      290.23      394.59     34.36 o 
   4   6   6     2582.75     2453.20     84.25 o 
   5   6   6       87.85      105.76     29.65 o 
   6   6   6     1593.99     1471.52    138.26 o 
   7   6   6     1249.10     1329.18     75.09 o 
   8   6   6      538.54      525.15     87.86 o 
   9   6   6     1527.28     1560.97    134.52 o 
  10   6   6      560.81      600.12     76.69 o 
  11   6   6     1348.63     1221.06    112.09 o 
  12   6   6      246.13      289.53     52.95 o 
  13   6   6       93.03       87.17     26.54 o 
  14   6   6       15.30        0.00     18.14 o 
  15   6   6      450.00      458.70     71.93 o 
 -15   7   6        4.32        0.00     55.99 o 
 -14   7   6      205.77      254.92     59.43 o 
 -13   7   6      117.68      182.47     53.69 o 
 -12   7   6     1811.66     1773.93    145.02 o 
 -11   7   6      219.56      157.09     37.32 o 
 -10   7   6      397.85      348.74     60.16 o 
  -9   7   6       82.51       92.68     32.45 o 
  -8   7   6        1.07       27.27     18.14 o 
  -7   7   6      509.30      535.61     80.28 o 
  -6   7   6     3938.11     3662.72    218.72 o 
  -5   7   6      252.74      257.31     38.22 o 
  -4   7   6      582.18      686.62     60.36 o 
  -3   7   6      182.77      205.78     24.48 o 
  -2   7   6     1502.17     1649.62     71.89 o 
  -1   7   6     1766.91     1964.94     75.28 o 
   0   7   6        0.01        3.03      5.14 o 
   1   7   6     2094.53     1960.22     74.17 o 
   2   7   6     2734.64     2314.04    127.77 o 
   3   7   6     2051.46     2097.22     93.76 o 
   4   7   6     3615.67     3709.60    110.53 o 
   5   7   6     4108.26     3842.28    106.03 o 
   6   7   6      109.19      190.69     38.77 o 
   7   7   6       79.53       80.96     29.99 o 
   8   7   6      488.74      433.64     63.07 o 
   9   7   6      323.85      391.86     59.92 o 
  10   7   6      618.73      660.07     79.46 o 
  11   7   6      208.08      123.41     33.74 o 
  12   7   6      115.45      153.79     39.86 o 
  13   7   6      181.32      208.60     45.00 o 
  14   7   6      160.29      150.85     40.61 o 
 -14   8   6       83.53       83.07     44.06 o 
 -13   8   6       19.74       27.27     25.10 o 
 -12   8   6      443.97      376.44     67.02 o 
 -11   8   6      666.83      667.25    105.01 o 
 -10   8   6      118.42       67.31     41.18 o 
  -9   8   6        0.67        0.00     30.91 o 
  -8   8   6      608.11      665.33     90.87 o 
  -7   8   6     2469.73     2547.23    213.16 o 
  -6   8   6       37.19       32.58     12.89 o 
  -5   8   6     2133.33     2031.29    111.55 o 
  -4   8   6     2413.62     2523.11    117.54 o 
  -3   8   6        7.46       17.08      8.50 o 
  -2   8   6        0.02        0.00      8.64 o 
  -1   8   6     9240.98     8465.58    153.77 o 
   0   8   6      603.13      881.27     52.63 o 
   1   8   6      590.86      617.05     43.73 o 
   2   8   6      826.09      997.93     88.76 o 
   3   8   6     5319.52     5061.85    211.37 o 
   4   8   6     4742.77     4793.59    149.91 o 
   5   8   6     4230.77     4253.84    146.10 o 
   6   8   6      119.60      109.87     17.74 o 
   7   8   6       26.22       47.73     15.21 o 
   8   8   6        0.14        0.34     20.10 o 
   9   8   6     2350.02     2485.27    172.62 o 
  10   8   6        7.40        0.00     14.04 o 
  11   8   6      627.44      594.64     80.89 o 
  12   8   6      584.68      524.11     78.38 o 
  13   8   6       50.99       67.02     33.81 o 
  14   8   6      738.20      534.44     80.83 o 
 -14   9   6        4.89       14.97     62.22 o 
 -13   9   6       11.45       16.63     16.13 o 
 -12   9   6       72.10      184.05     53.72 o 
 -11   9   6     1484.30     1473.74    158.85 o 
 -10   9   6       78.21      109.81     54.49 o 
  -9   9   6      606.92      607.96    121.09 o 
  -8   9   6      708.53      787.63    128.72 o 
  -7   9   6      258.19      287.24     70.52 o 
  -6   9   6      678.54     2084.46    297.46 o 
  -5   9   6     1014.14     1080.30     95.53 o 
  -4   9   6     1361.46     1504.61     88.43 o 
  -3   9   6     6796.66     6924.99    182.65 o 
  -2   9   6     3940.98     4264.28    138.47 o 
  -1   9   6     3099.89     3100.80    106.51 o 
   0   9   6        5.85      143.98     25.80 o 
   1   9   6     1274.68     1323.77     68.92 o 
   2   9   6      256.42      164.93     38.55 o 
   3   9   6     2070.16     1776.34    131.15 o 
   4   9   6       55.81       49.55     24.39 o 
   5   9   6       86.51       27.01     13.73 o 
   6   9   6     1887.68     2224.59    183.02 o 
   7   9   6      424.78      372.01     50.00 o 
   8   9   6      950.53     1018.46    103.04 o 
   9   9   6        0.60       19.59     16.88 o 
  10   9   6       21.63       31.68     38.89 o 
  11   9   6      109.43       49.77     65.59 o 
  12   9   6      406.06      410.42     70.61 o 
  13   9   6        0.14       21.11     27.19 o 
  14   9   6      126.65      140.30     37.21 o 
 -14  10   6       66.33      111.59     88.91 o 
 -13  10   6        6.35       12.56     19.44 o 
 -12  10   6      135.42      139.12     54.01 o 
 -11  10   6      159.01      151.95     78.27 o 
 -10  10   6      279.66      226.23     81.43 o 
  -9  10   6      431.36      372.08     96.14 o 
  -8  10   6       23.87        0.00     27.96 o 
  -7  10   6      991.44     1086.79    107.10 o 
  -6  10   6        0.79       27.64     25.16 o 
  -5  10   6     4249.53     4192.72    209.57 o 
  -4  10   6       64.37       48.62     18.00 o 
  -3  10   6     1326.50     1258.51     79.52 o 
  -2  10   6     1302.61     1481.97     84.61 o 
  -1  10   6        9.12        8.87      9.27 o 
   0  10   6      187.97      178.30     26.12 o 
   1  10   6     3438.99     3564.23    134.41 o 
   2  10   6      576.88      598.91     76.80 o 
   3  10   6        2.86        0.00      9.59 o 
   4  10   6     2517.81     2675.90    178.52 o 
   5  10   6     1581.84     1363.78     74.18 o 
   6  10   6      733.82      745.55    107.11 o 
   7  10   6     2111.70     2050.48    203.72 o 
   8  10   6      125.90      171.30     58.87 o 
   9  10   6        9.96       34.89     27.36 o 
  10  10   6       66.14       37.00     34.69 o 
  11  10   6      103.24       67.64     31.47 o 
  12  10   6        0.03       27.18     63.70 o 
  13  10   6       98.14       99.13     31.90 o 
  14  10   6        7.46        0.00     23.56 o 
 -14  11   6      406.13      455.95     99.41 o 
 -13  11   6       11.78        7.89     25.42 o 
 -12  11   6      155.55      193.84     76.67 o 
 -11  11   6      357.43      165.64     64.03 o 
 -10  11   6      144.92      120.29     60.34 o 
  -9  11   6        8.88       98.89     53.49 o 
  -8  11   6      998.12      803.67    134.83 o 
  -7  11   6     1483.92     1350.33    121.46 o 
  -6  11   6     1353.81     1341.60     93.41 o 
  -5  11   6       16.27        0.00     21.72 o 
  -4  11   6       15.86        8.01     14.95 o 
  -3  11   6      951.43      940.51     73.27 o 
  -2  11   6      370.70      386.36     52.09 o 
  -1  11   6       12.37        0.00      9.68 o 
   0  11   6     2465.46     2333.35    100.23 o 
   1  11   6     2503.23     2511.14    119.22 o 
   2  11   6     1164.23     1185.01    148.60 o 
   3  11   6       11.96        6.05     15.68 o 
   4  11   6        3.87       14.97     16.75 o 
   5  11   6      442.53      464.58     38.45 o 
   6  11   6      770.15      692.89    103.28 o 
   7  11   6      946.85      824.23     65.21 o 
   8  11   6       72.55       38.85     38.23 o 
   9  11   6      227.61      169.37     63.58 o 
  10  11   6      577.91      476.67    109.16 o 
  11  11   6       12.52       58.61     41.71 o 
  12  11   6      119.12      274.05     78.96 o 
  13  11   6        8.52       24.96     33.50 o 
  14  11   6      200.21      328.02    121.46 o 
 -13  12   6      364.73      593.97    113.85 o 
 -12  12   6      472.94      365.51     82.97 o 
 -11  12   6       36.56        0.00     48.24 o 
 -10  12   6     1179.16     1391.66    192.21 o 
  -9  12   6      382.98      314.17     59.24 o 
  -8  12   6     2931.10     2981.67    151.78 o 
  -7  12   6     1073.35     1052.85     86.54 o 
  -6  12   6       14.02       58.36     24.24 o 
  -5  12   6      268.28      200.25     35.83 o 
  -4  12   6      458.90      395.55     48.10 o 
  -3  12   6       50.14       43.58     18.12 o 
  -2  12   6       24.12       16.22     12.24 o 
  -1  12   6     2519.08     2559.74    111.25 o 
   0  12   6      201.49      144.31     29.27 o 
   1  12   6     3084.00     2866.95    134.31 o 
   2  12   6      488.52      545.11     59.20 o 
   3  12   6      651.01     1119.26    119.77 o 
   4  12   6     2086.54     2460.60    179.86 o 
   5  12   6       83.90       46.84     27.61 o 
   6  12   6      362.35      598.32    102.89 o 
   7  12   6      446.48      555.42     98.86 o 
   8  12   6       73.27      103.88     41.11 o 
   9  12   6     3038.81     2913.64    256.09 o 
  10  12   6      647.00      537.93    114.09 o 
  11  12   6        2.19        0.00     41.42 o 
  12  12   6        0.12      125.67    194.11 o 
  13  12   6       54.91      116.10    103.54 o 
 -13  13   6       67.07       96.99     44.73 o 
 -12  13   6       36.36       10.73     48.19 o 
 -11  13   6       89.45       45.20     60.20 o 
 -10  13   6      301.04      287.23     59.54 o 
  -9  13   6      724.00      719.67     91.23 o 
  -8  13   6        0.54        0.00     15.46 o 
  -7  13   6      455.64      471.89     59.34 o 
  -6  13   6     1374.35     1264.07    127.27 o 
  -5  13   6      297.62      253.50     41.13 o 
  -4  13   6      705.36      673.99     66.96 o 
  -3  13   6      659.68      719.74     67.45 o 
  -2  13   6      126.80      116.51     32.84 o 
  -1  13   6      132.61      116.87     28.65 o 
   0  13   6     2170.89     2218.81    123.14 o 
   1  13   6        1.73        0.00     12.04 o 
   2  13   6       20.96        3.83     10.22 o 
   3  13   6     4255.86     4356.88    243.49 o 
   4  13   6      245.79      225.46     59.21 o 
   5  13   6     2905.54     2888.77    211.77 o 
   6  13   6      105.83      140.38     50.81 o 
   7  13   6       63.43       14.17     24.55 o 
   8  13   6     1428.00     1305.37    164.23 o 
   9  13   6      362.95      395.62     94.39 o 
  10  13   6       55.73       58.15     35.22 o 
  11  13   6      188.72      157.71     63.61 o 
  12  13   6      133.07      157.05     77.05 o 
  13  13   6        0.25       49.91     97.09 o 
 -13  14   6       47.17       24.77     34.95 o 
 -12  14   6        1.05        0.00     35.45 o 
 -11  14   6      242.19      195.48     49.52 o 
 -10  14   6      476.00      425.24     72.03 o 
  -9  14   6       17.89        0.00     20.10 o 
  -8  14   6       74.55       44.88     28.50 o 
  -7  14   6     3782.11     3736.65    247.03 o 
  -6  14   6       22.37       22.66     23.02 o 
  -5  14   6        0.94       18.05     18.98 o 
  -4  14   6        3.47       10.30     11.29 o 
  -3  14   6       12.93       44.29     20.77 o 
  -2  14   6        9.32       71.89     27.63 o 
  -1  14   6       13.09       20.35     15.99 o 
   0  14   6      157.69      195.11     37.86 o 
   1  14   6        8.65        0.00     11.48 o 
   2  14   6       11.68       23.58     18.22 o 
   3  14   6     4313.38     4764.86    262.50 o 
   4  14   6      389.14      445.74     80.87 o 
   5  14   6     2605.68     2557.93    204.49 o 
   6  14   6      903.30      948.02    126.01 o 
   7  14   6      329.01      330.25     81.89 o 
   8  14   6      903.77      881.57    134.55 o 
   9  14   6      498.69      554.57    111.82 o 
  10  14   6      164.01      131.79     51.77 o 
  11  14   6      154.51      118.16     46.41 o 
  12  14   6       22.24       38.52     32.61 o 
  13  14   6      220.18      382.14    237.65 o 
 -12  15   6       28.02       82.60     64.05 o 
 -11  15   6      432.29      592.86    131.81 o 
 -10  15   6      768.86      686.76     91.85 o 
  -9  15   6      542.45      536.25     83.48 o 
  -8  15   6      351.23      325.26     51.41 o 
  -7  15   6      206.45      287.29     48.63 o 
  -6  15   6      124.99       98.01     28.61 o 
  -5  15   6      904.44      983.18     85.77 o 
  -4  15   6      887.62      919.40     81.29 o 
  -3  15   6     1472.26     1576.21    123.62 o 
  -2  15   6       33.94       60.48     36.70 o 
  -1  15   6     1243.93     1270.79    102.84 o 
   0  15   6      183.81      224.90     46.68 o 
   1  15   6       29.96        1.19     12.38 o 
   2  15   6      777.56      847.53     84.14 o 
   3  15   6      150.14      127.62     45.93 o 
   4  15   6       62.57       70.12     33.21 o 
   5  15   6     1749.33     2097.96    192.07 o 
   6  15   6     1546.76     1877.29    185.27 o 
   7  15   6     2446.58     2591.47    228.48 o 
   8  15   6       78.20       44.68     28.82 o 
   9  15   6      115.33       72.32     35.54 o 
  10  15   6      253.36      325.10     91.46 o 
  11  15   6        1.86        9.05     27.14 o 
  12  15   6      489.01      459.00    116.48 o 
 -12  16   6      604.90      748.56    152.82 o 
 -11  16   6        0.04       23.55     35.06 o 
 -10  16   6      262.42      371.44     69.61 o 
  -9  16   6      538.20      438.30     62.09 o 
  -8  16   6      103.84       66.86     29.57 o 
  -7  16   6     2626.94     2751.54    151.88 o 
  -6  16   6      890.12      872.16     84.55 o 
  -5  16   6     1821.41     1819.76    119.18 o 
  -4  16   6      579.94      545.53     63.68 o 
  -3  16   6        7.24        2.52     14.13 o 
  -2  16   6       20.17        0.00     25.24 o 
  -1  16   6      672.86      639.60     85.05 o 
   0  16   6       51.99       53.59     22.72 o 
   1  16   6      590.65      497.63     66.62 o 
   2  16   6      875.42      867.22     88.46 o 
   3  16   6      295.78      350.62     78.25 o 
   4  16   6       48.43       51.09     37.81 o 
   5  16   6       52.46       47.75     22.13 o 
   6  16   6     1739.49     1885.91    189.73 o 
   7  16   6      374.67      371.75     88.46 o 
   8  16   6       43.69        6.96     19.60 o 
   9  16   6        1.01        0.00     18.56 o 
  10  16   6      102.37      110.75     55.15 o 
  11  16   6       78.63       62.29     54.50 o 
  12  16   6        3.80       28.91     32.82 o 
 -11  17   6      417.98      444.01    115.74 o 
 -10  17   6      117.55       97.52     37.14 o 
  -9  17   6      229.89      240.76     53.41 o 
  -8  17   6      604.17      613.96     74.92 o 
  -7  17   6      303.18      308.74     51.80 o 
  -6  17   6      365.51      404.07     58.81 o 
  -5  17   6      376.63      457.31     60.50 o 
  -4  17   6      384.66      390.57     69.14 o 
  -3  17   6     1335.52     1307.73    153.18 o 
  -2  17   6      948.70      896.28    128.11 o 
  -1  17   6        0.26        0.00     22.94 o 
   0  17   6      417.78      423.05     65.15 o 
   1  17   6      153.80      184.51     39.83 o 
   2  17   6     1464.73     1525.52    122.99 o 
   3  17   6     4950.38     4992.61    301.19 o 
   4  17   6      586.65      521.55     99.20 o 
   5  17   6      522.60      474.73     94.82 o 
   6  17   6     1165.87     1315.96    163.95 o 
   7  17   6     1114.80     1224.92    164.81 o 
   8  17   6        1.14        0.00     21.97 o 
   9  17   6       54.60       27.11     33.12 o 
  10  17   6      176.29      190.61     77.41 o 
  11  17   6      660.09      532.73    124.49 o 
 -11  18   6       50.58      167.93     73.33 o 
 -10  18   6     1261.18     1099.81    131.37 o 
  -9  18   6       71.14       33.81     23.03 o 
  -8  18   6      107.31       59.63     23.91 o 
  -7  18   6      319.79      364.76     56.76 o 
  -6  18   6       63.10      118.66     35.52 o 
  -5  18   6       13.58       59.96     30.54 o 
  -4  18   6     1010.36      858.13    104.74 o 
  -3  18   6     1018.14     1051.01    144.05 o 
  -2  18   6      138.30      105.33     44.73 o 
  -1  18   6      107.41       79.31     24.50 o 
   0  18   6      549.85      594.56     78.30 o 
   1  18   6        1.50        0.00     20.75 o 
   2  18   6     3025.78     3145.80    181.52 o 
   3  18   6     3520.43     3671.18    266.80 o 
   4  18   6     2242.11     2587.90    224.38 o 
   5  18   6      225.84      239.86     70.18 o 
   6  18   6      465.04      481.19     99.71 o 
   7  18   6       87.54      166.40     62.04 o 
   8  18   6       42.88       37.42     34.87 o 
   9  18   6       65.25       80.27     46.99 o 
  10  18   6      284.51      250.77     82.34 o 
  11  18   6      154.35      249.69     82.16 o 
 -10  19   6      520.54      508.41    101.33 o 
  -9  19   6        1.80        0.00     15.29 o 
  -8  19   6      179.60      116.55     32.69 o 
  -7  19   6      298.07      380.50     88.74 o 
  -6  19   6      276.12      292.70     62.89 o 
  -5  19   6       57.50       77.56     34.32 o 
  -4  19   6     1063.56      986.62    112.79 o 
  -3  19   6      292.79      246.48     72.74 o 
  -2  19   6       25.68        7.77     17.97 o 
  -1  19   6     1425.08     1230.28    130.70 o 
   0  19   6       51.80       72.56     37.96 o 
   1  19   6        0.88        0.00     24.42 o 
   2  19   6        7.71        0.00     30.04 o 
   3  19   6      431.15      378.37     87.64 o 
   4  19   6     3011.85     3263.48    261.49 o 
   5  19   6     3559.91     3644.19    281.09 o 
   6  19   6        8.73       37.55     31.68 o 
   7  19   6       89.10      119.74     62.57 o 
   8  19   6       13.11       72.44     50.47 o 
   9  19   6       71.38      115.42     62.03 o 
  10  19   6      678.48      798.61    151.16 o 
  -9  20   6      826.33      969.44    123.21 o 
  -8  20   6      194.08      236.19     63.17 o 
  -7  20   6      385.62      336.26     70.15 o 
  -6  20   6       15.68       17.14     25.74 o 
  -5  20   6        1.22        0.00     17.18 o 
  -4  20   6       80.81       89.88     43.62 o 
  -3  20   6      374.95      443.00    103.93 o 
  -2  20   6     1242.22      941.88    146.48 o 
  -1  20   6      316.04      387.15     69.60 o 
   0  20   6     1024.45      931.88    104.77 o 
   1  20   6       20.03       51.23     23.87 o 
   2  20   6       34.61       52.16     33.31 o 
   3  20   6     1904.18     1852.86    203.15 o 
   4  20   6     1179.31     1137.77    161.49 o 
   5  20   6       95.11      104.51     50.15 o 
   6  20   6      921.77      955.73    150.10 o 
   7  20   6      324.68      398.84     97.69 o 
   8  20   6        6.69       59.15     42.18 o 
   9  20   6       21.44       16.47     20.31 o 
  -9  21   6      163.24      186.12     57.02 o 
  -8  21   6       15.34       31.59     25.53 o 
  -7  21   6        5.18        0.00     22.38 o 
  -6  21   6      111.38      140.59     47.98 o 
  -5  21   6      142.91      139.70     46.85 o 
  -4  21   6      285.18      189.03     53.09 o 
  -3  21   6      698.86      858.79    142.81 o 
  -2  21   6       23.89       70.04     50.14 o 
  -1  21   6      105.20       62.52     24.67 o 
   0  21   6      143.76       82.32     67.41 o 
   1  21   6       64.36       45.34     35.82 o 
   2  21   6        3.22        0.00     31.74 o 
   3  21   6     1178.07     1136.11    162.61 o 
   4  21   6      288.79      334.02     90.03 o 
   5  21   6     2349.52     2278.73    235.43 o 
   6  21   6       71.43       79.70     47.44 o 
   7  21   6      220.45      236.39     79.49 o 
   8  21   6        1.00        0.00     49.85 o 
   9  21   6       46.09        0.00     24.58 o 
  -8  22   6     1129.01     1080.95    135.91 o 
  -7  22   6        0.25       22.84     24.06 o 
  -6  22   6       61.86       53.71     51.71 o 
  -5  22   6        0.06        3.32     40.99 o 
  -4  22   6      678.76      754.59    107.72 o 
  -3  22   6      349.28      426.53    107.30 o 
  -2  22   6      110.85      124.70     69.38 o 
  -1  22   6      403.73      417.77     75.49 o 
   0  22   6       50.00       84.23     52.67 o 
   1  22   6       61.54       47.75     56.10 o 
   2  22   6       87.25       31.94     25.14 o 
   3  22   6      287.96      304.51     84.84 o 
   4  22   6      918.01      826.41    146.64 o 
   5  22   6       47.67       37.10     35.72 o 
   6  22   6      208.30      276.21     89.26 o 
   7  22   6      461.90      648.53    135.32 o 
   8  22   6      528.16      460.72    114.17 o 
  -7  23   6       71.39      132.21     61.63 o 
  -6  23   6      166.29      211.03    104.62 o 
  -5  23   6      359.76      441.88     86.07 o 
  -4  23   6       16.51        0.00     27.45 o 
  -3  23   6      194.66      353.87     99.98 o 
  -2  23   6      369.45      326.72     92.98 o 
  -1  23   6      509.13      464.90     79.62 o 
   0  23   6        3.85        0.00     28.11 o 
   1  23   6      247.10      174.40     50.07 o 
   2  23   6       80.02       33.84     37.51 o 
   3  23   6     1103.90     1237.53    183.80 o 
   4  23   6      269.38      289.90     87.41 o 
   5  23   6      111.44      109.88     63.44 o 
   6  23   6        2.11        0.00     21.76 o 
   7  23   6        1.57       16.02     34.62 o 
  -5  24   6      154.53      249.71     66.45 o 
  -4  24   6      288.85      259.72     69.31 o 
  -3  24   6        0.60       53.96     37.99 o 
  -2  24   6      341.52      368.25    103.26 o 
  -1  24   6        2.49        0.00     38.31 o 
   0  24   6      304.58      388.85    111.22 o 
   1  24   6       37.27       80.17     37.88 o 
   2  24   6     2023.44     2229.29    254.07 o 
   3  24   6       24.04       15.27     28.17 o 
   4  24   6      138.26       85.79     56.38 o 
   5  24   6      997.54     1176.23    184.98 o 
  -4  25   6       72.32       99.60     43.72 o 
  -3  25   6       43.43       46.12     51.30 o 
  -2  25   6       22.92       16.33     26.55 o 
  -1  25   6      436.31      398.16    114.02 o 
   0  25   6      350.93      340.83     75.03 o 
   1  25   6       49.77        0.00     31.86 o 
   2  25   6      179.88      155.30     64.23 o 
   3  25   6      538.18      544.40    132.21 o 
   4  25   6      138.87       99.47     56.35 o 
 -15   0   7       62.17       48.27     46.47 o 
 -13   0   7        3.71        0.00     38.73 o 
 -11   0   7     5576.43     5703.68    379.19 o 
  -9   0   7     4451.98     4567.53    249.66 o 
  -7   0   7        8.35      171.71     99.87 o 
  -5   0   7      172.32      157.56     29.39 o 
  -3   0   7     4522.65     4843.97    143.57 o 
  -1   0   7     3682.72     3658.97    102.74 o 
   1   0   7    13182.22    14310.37    351.88 o 
   3   0   7      753.25     1086.74     82.06 o 
   5   0   7      821.96     1030.69     51.56 o 
   7   0   7     1611.78     1586.77     50.23 o 
   9   0   7      308.06      307.84     65.62 o 
  11   0   7      236.00      128.86    143.07 o 
  13   0   7      308.89      347.00     85.23 o 
  15   0   7       67.60       44.04     37.13 o 
 -15   1   7      289.45      268.92     61.18 o 
 -14   1   7      960.85      961.10     99.83 o 
 -13   1   7       15.09        0.00     20.05 o 
 -12   1   7      289.33      211.35     42.33 o 
 -11   1   7      737.83      659.22     74.45 o 
 -10   1   7      157.42      192.80     36.75 o 
  -9   1   7     1110.92     1198.83     90.32 o 
  -8   1   7       16.48       20.95     17.64 o 
  -7   1   7      831.81      861.16     68.07 o 
  -6   1   7     2286.51     2424.46    108.17 o 
  -5   1   7    11012.75    11831.19    171.62 o 
  -4   1   7     2270.63     2224.55    114.73 o 
  -3   1   7     3658.91     3971.02     85.97 o 
  -2   1   7       17.70        1.10      6.49 o 
  -1   1   7        0.03        7.54      6.61 o 
   0   1   7      539.13      665.56     58.95 o 
   1   1   7     3222.08     2579.21    105.97 o 
   2   1   7     3261.30     3042.32     53.68 o 
   3   1   7      404.83      464.49     23.90 o 
   4   1   7     2173.30     2083.69     57.14 o 
   5   1   7     3323.83     3206.47     81.63 o 
   6   1   7     1185.02     1278.59     53.32 o 
   7   1   7      910.75      944.09     57.60 o 
   8   1   7     1067.40     1117.32     51.75 o 
   9   1   7      231.95      185.74     54.59 o 
  10   1   7      342.01      329.66     64.82 o 
  11   1   7       38.19       52.77     25.09 o 
  12   1   7      113.54      120.31     35.61 o 
  13   1   7       55.95       47.11     25.99 o 
  14   1   7        3.06        0.00     20.75 o 
  15   1   7       90.22       63.94     30.85 o 
 -15   2   7       74.50       43.03     26.94 o 
 -14   2   7       52.70       59.07     27.31 o 
 -13   2   7        0.22        1.51     25.37 o 
 -12   2   7      146.55      124.75     36.75 o 
 -11   2   7      946.77      921.62     88.56 o 
 -10   2   7      266.81      197.14     36.24 o 
  -9   2   7       76.89       88.10     21.53 o 
  -8   2   7      363.24      370.35     55.25 o 
  -7   2   7      214.90      215.08     40.37 o 
  -6   2   7      749.87      744.20     46.03 o 
  -5   2   7     1481.69     1310.44     57.26 o 
  -4   2   7    12950.76    13410.07    268.38 o 
  -3   2   7     1053.51     1042.01     56.93 o 
  -2   2   7     1915.89     1896.43     51.90 o 
  -1   2   7     1450.57     1615.37     41.63 o 
   0   2   7      676.27      637.49     20.79 o 
   1   2   7      152.28      110.00     12.99 o 
   2   2   7     5267.40     5414.68     61.05 o 
   3   2   7     1019.10     1207.96     36.05 o 
   4   2   7      609.16      705.77     36.66 o 
   5   2   7       33.28       10.67      6.76 o 
   6   2   7     2878.32     3063.67    145.92 o 
   7   2   7      798.88      817.16     78.40 o 
   8   2   7     4844.31     5028.40    138.44 o 
   9   2   7       16.19        0.43     24.41 o 
  10   2   7      238.59      187.35     67.18 o 
  11   2   7      385.94      511.08     69.19 o 
  12   2   7      165.30      128.44     55.77 o 
  13   2   7      203.97      132.02     29.82 o 
  14   2   7       14.97      127.50     45.36 o 
  15   2   7       47.27        3.93     42.30 o 
 -15   3   7      369.05      297.26     65.72 o 
 -14   3   7       47.53       47.90     21.03 o 
 -13   3   7      522.13      611.79     89.93 o 
 -12   3   7      264.66      276.14     55.79 o 
 -11   3   7       76.91       77.62     33.41 o 
 -10   3   7      740.83      748.10     89.15 o 
  -9   3   7      438.55      401.69     61.96 o 
  -8   3   7       13.73       10.37     13.36 o 
  -7   3   7     1035.81     1098.12    111.77 o 
  -6   3   7      215.08      275.87     51.45 o 
  -5   3   7       80.44      113.44     27.92 o 
  -4   3   7      466.29      504.02     36.63 o 
  -3   3   7     1916.90     1855.54     64.00 o 
  -2   3   7     1496.33     1687.39     49.70 o 
  -1   3   7        3.67        4.34      7.57 o 
   0   3   7     1589.45     2000.11     39.47 o 
   1   3   7       43.20       48.15      5.81 o 
   2   3   7     9329.88     9700.02    100.74 o 
   3   3   7      125.67      132.80     12.25 o 
   4   3   7     1900.97     2365.25     49.65 o 
   5   3   7     1215.24     1398.34     73.11 o 
   6   3   7      305.59      283.61     45.18 o 
   7   3   7     1398.30     1430.66    105.81 o 
   8   3   7       66.83       81.78     32.93 o 
   9   3   7       31.96        0.00     14.57 o 
  10   3   7     2024.94     2138.04    130.82 o 
  11   3   7     1419.15     1391.33    109.87 o 
  12   3   7      301.68      256.56     48.28 o 
  13   3   7       81.63       33.97     38.55 o 
  14   3   7        2.08        6.06     23.95 o 
  15   3   7       26.83       94.46     33.78 o 
 -15   4   7       39.07       70.60     31.51 o 
 -14   4   7       23.73       16.10     21.41 o 
 -13   4   7      125.21      150.15     42.90 o 
 -12   4   7       20.17        0.00     21.00 o 
 -11   4   7     2114.05     2247.70    159.56 o 
 -10   4   7     2269.44     2432.60    160.23 o 
  -9   4   7     2034.24     2198.38    145.42 o 
  -8   4   7       80.37       27.51     34.68 o 
  -7   4   7     4098.02     4368.72    227.35 o 
  -6   4   7      410.97      411.71     67.24 o 
  -5   4   7     2775.66     2509.56    150.74 o 
  -4   4   7      378.55      297.31     35.61 o 
  -3   4   7        2.21       16.42      8.95 o 
  -2   4   7      529.97      515.15     29.43 o 
  -1   4   7      767.80      780.39     30.07 o 
   0   4   7      444.76      485.26     21.55 o 
   1   4   7     1527.15     1406.57     31.19 o 
   2   4   7     5599.18     5708.62     75.17 o 
   3   4   7     7508.91     6779.22     94.35 o 
   4   4   7     8778.65     8283.58     96.76 o 
   5   4   7      297.53      280.76     32.66 o 
   6   4   7       63.11       48.43     18.86 o 
   7   4   7      159.29      200.90     56.95 o 
   8   4   7      292.95      317.25     54.01 o 
   9   4   7       19.89       21.20     31.41 o 
  10   4   7     3710.40     3955.85    178.60 o 
  11   4   7     2038.56     2394.89    145.03 o 
  12   4   7       23.09        0.00     21.13 o 
  13   4   7       10.40        0.00     31.90 o 
  14   4   7      133.40       35.82     56.68 o 
  15   4   7       61.03       43.08     22.64 o 
 -15   5   7       63.88        0.10     64.38 o 
 -14   5   7      650.86      650.47     94.44 o 
 -13   5   7      916.62      861.60    107.05 o 
 -12   5   7      109.97       69.43     30.77 o 
 -11   5   7      128.08      130.01     29.91 o 
 -10   5   7      113.06      138.79     33.25 o 
  -9   5   7       97.08      103.71     61.19 o 
  -8   5   7     4450.44     4084.90    287.28 o 
  -7   5   7     1208.13     1164.23    187.93 o 
  -6   5   7     1129.24     1246.09     90.06 o 
  -5   5   7      548.99      626.57     59.74 o 
  -4   5   7     1364.41     1672.92    109.17 o 
  -3   5   7      554.28      540.45     34.74 o 
  -2   5   7       16.98       58.14     14.50 o 
  -1   5   7      137.72      110.10     11.89 o 
   0   5   7     1422.88     1519.25     37.07 o 
   1   5   7      464.23      518.73     23.74 o 
   2   5   7       21.03       51.18      8.04 o 
   3   5   7       82.94      153.37     17.26 o 
   4   5   7        0.67       12.13     12.33 o 
   5   5   7      484.25      666.97     61.99 o 
   6   5   7      494.14      501.17     56.17 o 
   7   5   7     1653.29     1669.52    110.42 o 
   8   5   7        6.76        0.00     27.25 o 
   9   5   7      147.42      141.68     26.85 o 
  10   5   7      113.01      115.96     39.60 o 
  11   5   7     1187.40     1303.81    107.46 o 
  12   5   7      479.89      462.19     69.06 o 
  13   5   7        0.06        0.00     21.64 o 
  14   5   7       57.50       12.37     20.80 o 
 -14   6   7       27.48       74.16     67.84 o 
 -13   6   7       97.08       48.81     41.36 o 
 -12   6   7     4566.42     5049.82    249.52 o 
 -11   6   7      291.87      373.96     55.67 o 
 -10   6   7     1072.18     1209.99     94.34 o 
  -9   6   7        0.01       29.76     21.99 o 
  -8   6   7       15.63        0.00     19.82 o 
  -7   6   7     1248.18     1338.86    100.23 o 
  -6   6   7     3032.96     3044.23    174.93 o 
  -5   6   7      986.83      841.37     84.97 o 
  -4   6   7     6975.29     6243.45    183.27 o 
  -3   6   7     1549.60     1458.34     59.47 o 
  -2   6   7      216.14      195.72     22.43 o 
  -1   6   7        2.88       23.15      9.85 o 
   0   6   7     1074.57      894.24     30.61 o 
   1   6   7      269.19      335.61     19.15 o 
   2   6   7     4845.13     5666.15    105.28 o 
   3   6   7      137.37       82.78     23.45 o 
   4   6   7     6215.91     6505.74    177.91 o 
   5   6   7      742.66      747.94     66.04 o 
   6   6   7       18.86        7.13     14.20 o 
   7   6   7       97.60       88.66     24.62 o 
   8   6   7       78.92       92.42     58.76 o 
   9   6   7      792.80      629.67     74.90 o 
  10   6   7      951.28      961.05     96.16 o 
  11   6   7      152.88      117.99     60.31 o 
  12   6   7        1.54       31.66     31.11 o 
  13   6   7      129.17       78.68     30.31 o 
  14   6   7        4.71        0.00     26.06 o 
 -14   7   7      112.90       44.86     62.93 o 
 -13   7   7      575.43      571.51     79.48 o 
 -12   7   7       95.19      109.04     38.27 o 
 -11   7   7     2634.28     2656.28    130.50 o 
 -10   7   7      320.99      270.07     40.90 o 
  -9   7   7       81.20       66.11     48.22 o 
  -8   7   7      109.35       57.54     25.62 o 
  -7   7   7        5.10       81.62     36.10 o 
  -6   7   7       24.21       28.90     18.81 o 
  -5   7   7     6946.12     7429.13    214.72 o 
  -4   7   7        0.96        0.00     10.70 o 
  -3   7   7        2.59       19.85      7.81 o 
  -2   7   7        2.13        0.00     11.28 o 
  -1   7   7     1198.14     1380.95     58.26 o 
   0   7   7      381.80      616.94     34.36 o 
   1   7   7     3828.40     4290.85    111.01 o 
   2   7   7      295.65      361.22     42.40 o 
   3   7   7     2180.41     2075.14     95.97 o 
   4   7   7     6640.98     6839.54    154.19 o 
   5   7   7      293.31      412.14     50.61 o 
   6   7   7     1106.78     1132.40    105.84 o 
   7   7   7      141.25       75.45     42.50 o 
   8   7   7        9.95        4.66     25.87 o 
   9   7   7      154.53      199.33     52.13 o 
  10   7   7      482.08      474.39     69.38 o 
  11   7   7       45.58       31.17     16.26 o 
  12   7   7      264.45      262.80     47.10 o 
  13   7   7        2.18        3.86     29.33 o 
  14   7   7       13.84       15.83     22.29 o 
 -14   8   7       27.55       20.23     25.39 o 
 -13   8   7       51.82       48.11     19.59 o 
 -12   8   7     1412.36     1306.48    125.70 o 
 -11   8   7     1230.95     1327.23    103.45 o 
 -10   8   7       24.82        8.20     19.03 o 
  -9   8   7       15.21       21.94     22.59 o 
  -8   8   7        3.14       29.39     21.42 o 
  -7   8   7      383.70      375.09     66.45 o 
  -6   8   7     2190.78     2059.04    145.24 o 
  -5   8   7       70.89      136.00     30.06 o 
  -4   8   7      204.46      149.75     18.90 o 
  -3   8   7     1805.36     1707.97     71.93 o 
  -2   8   7      629.05      634.53     47.71 o 
  -1   8   7        7.99       14.24      9.94 o 
   0   8   7      877.49      973.98     51.87 o 
   1   8   7       18.62        7.93      8.65 o 
   2   8   7     6597.10     6045.76    179.79 o 
   3   8   7      319.92      248.69     45.18 o 
   4   8   7       37.60       43.34     14.67 o 
   5   8   7     2616.49     2702.93     98.35 o 
   6   8   7      468.15      548.74     67.83 o 
   7   8   7       48.61       29.51     36.29 o 
   8   8   7     2089.78     2150.91    169.67 o 
   9   8   7      103.24      103.40     34.18 o 
  10   8   7      294.42      207.88     48.22 o 
  11   8   7      371.60      360.31     63.30 o 
  12   8   7     2630.95     2624.53    175.30 o 
  13   8   7        0.86        0.00     22.00 o 
  14   8   7      136.50      211.76     53.53 o 
 -14   9   7       55.82       75.19     35.52 o 
 -13   9   7      105.93      121.07     37.87 o 
 -12   9   7      177.92      151.32     43.17 o 
 -11   9   7      195.46      140.90     50.45 o 
 -10   9   7      154.48       82.72     76.66 o 
  -9   9   7        2.56        0.00     35.51 o 
  -8   9   7        1.45        0.00     35.58 o 
  -7   9   7     4812.67     4891.68    331.13 o 
  -6   9   7     4684.43     4541.39    182.65 o 
  -5   9   7      137.94      159.58     33.40 o 
  -4   9   7     1374.93     1387.63     64.03 o 
  -3   9   7      904.02      916.66     61.94 o 
  -2   9   7     1010.33     1128.82     72.64 o 
  -1   9   7      657.95      709.70     56.24 o 
   0   9   7     2159.60     2422.93     93.58 o 
   1   9   7     1796.40     1898.45     83.31 o 
   2   9   7       45.90      151.91     38.30 o 
   3   9   7        6.89        0.00     15.06 o 
   4   9   7      783.59      855.21     96.70 o 
   5   9   7      666.01      700.59     59.21 o 
   6   9   7     1271.89     1179.21     71.79 o 
   7   9   7      760.05      781.35     87.47 o 
   8   9   7     2799.70     2750.95    151.71 o 
   9   9   7       58.10       47.95     24.19 o 
  10   9   7      248.16      149.84     48.22 o 
  11   9   7     1104.30     1048.95    107.51 o 
  12   9   7        0.00        9.50     29.00 o 
  13   9   7      105.43      118.13     35.94 o 
  14   9   7        7.21        0.00     27.08 o 
 -14  10   7      140.15      190.48     69.89 o 
 -13  10   7      597.40      535.92     82.17 o 
 -12  10   7        0.31        0.00     34.90 o 
 -11  10   7       49.38       15.96     28.65 o 
 -10  10   7      383.37      422.37    108.91 o 
  -9  10   7       46.21       13.24     19.51 o 
  -8  10   7       23.22      117.54     58.56 o 
  -7  10   7      133.80      171.36    120.76 o 
  -6  10   7      253.03      134.84     53.91 o 
  -5  10   7      904.62      826.39     33.04 o 
  -4  10   7      279.12      297.91     41.06 o 
  -3  10   7       16.52       11.56     12.37 o 
  -2  10   7     3319.37     3598.08    135.00 o 
  -1  10   7     1458.98     1693.34     98.10 o 
   0  10   7       15.90        3.24      9.51 o 
   1  10   7      749.57      712.88     53.30 o 
   2  10   7      216.47      160.15     42.06 o 
   3  10   7      281.72      240.56     50.91 o 
   4  10   7       31.50       16.97      9.96 o 
   5  10   7      871.67      901.57     57.71 o 
   6  10   7     5122.74     5163.14    276.00 o 
   7  10   7       22.07      197.48     64.07 o 
   8  10   7        0.02        0.00     22.89 o 
   9  10   7      124.43      170.06     40.28 o 
  10  10   7      695.64      640.86     81.09 o 
  11  10   7      120.68      125.47     37.57 o 
  12  10   7      120.02      135.28     48.16 o 
  13  10   7      100.94       46.68     27.45 o 
  14  10   7      266.75      244.26     58.36 o 
 -13  11   7      216.72      325.40     65.60 o 
 -12  11   7       80.10       71.77     41.53 o 
 -11  11   7       77.12       68.37     32.28 o 
 -10  11   7       56.46       44.16     22.73 o 
  -9  11   7      174.82      139.66     60.31 o 
  -8  11   7      158.91      228.50     75.07 o 
  -7  11   7       61.86      129.93    110.48 o 
  -6  11   7        3.38        1.48     13.27 o 
  -5  11   7      124.03       88.52     24.58 o 
  -4  11   7     1145.73     1176.26     83.38 o 
  -3  11   7      566.92      514.33     53.98 o 
  -2  11   7      981.77     1107.44     78.56 o 
  -1  11   7      609.12      603.98     52.69 o 
   0  11   7     1618.73     1687.99     87.32 o 
   1  11   7      325.31      345.00     45.89 o 
   2  11   7     3520.94     3998.63    209.36 o 
   3  11   7      388.29      386.73     66.21 o 
   4  11   7      170.10      215.49     53.15 o 
   5  11   7      590.91      527.16     84.50 o 
   6  11   7       62.09       79.28     31.54 o 
   7  11   7       66.47      218.94     95.27 o 
   8  11   7     2578.86     2784.27    230.96 o 
   9  11   7      704.98      670.50    122.74 o 
  10  11   7      869.03     1013.55    131.78 o 
  11  11   7       29.87       62.54    231.84 o 
  12  11   7       22.74       11.56     18.76 o 
  13  11   7       77.44      100.08     43.36 o 
 -13  12   7       11.08       14.89     32.99 o 
 -12  12   7        0.07       14.43     67.01 o 
 -11  12   7      318.74      334.98    102.78 o 
 -10  12   7       54.98       79.84     61.37 o 
  -9  12   7      280.98      301.02     86.49 o 
  -8  12   7        0.17       16.57     29.50 o 
  -7  12   7      166.68      169.96     36.41 o 
  -6  12   7       97.83       98.60     28.77 o 
  -5  12   7       20.49       31.20     18.71 o 
  -4  12   7      366.22      303.55     43.69 o 
  -3  12   7      501.47      445.97     51.93 o 
  -2  12   7      185.90      180.03     33.11 o 
  -1  12   7     1497.59     1632.85     89.65 o 
   0  12   7     2021.88     1893.78     96.02 o 
   1  12   7      158.87      146.34     30.79 o 
   2  12   7     2043.94     2044.03    115.12 o 
   3  12   7      749.83      733.67     96.25 o 
   4  12   7      489.81      550.64     85.34 o 
   5  12   7     1196.83     1100.66    125.47 o 
   6  12   7       31.24       27.51     24.18 o 
   7  12   7     1442.43     1337.19    153.07 o 
   8  12   7     1329.53     1385.99    166.64 o 
   9  12   7      890.75      953.60    147.32 o 
  10  12   7      647.90      817.91    140.68 o 
  11  12   7       39.40       62.34     70.59 o 
  12  12   7        3.32       40.40     40.00 o 
  13  12   7       10.98        2.80     70.99 o 
 -13  13   7        7.92        6.58     40.37 o 
 -12  13   7      315.10      298.04     82.42 o 
 -11  13   7       13.41       26.81     25.55 o 
 -10  13   7        0.12        0.00     18.13 o 
  -9  13   7        0.55        0.00     31.39 o 
  -8  13   7      452.60      409.67     56.96 o 
  -7  13   7      260.15      239.09     43.20 o 
  -6  13   7      851.34      869.06     79.21 o 
  -5  13   7       13.16       26.79     16.74 o 
  -4  13   7      265.60      285.67     44.22 o 
  -3  13   7      355.62      284.46     42.63 o 
  -2  13   7      325.68      268.46     41.69 o 
  -1  13   7        0.10        9.72     14.88 o 
   0  13   7     1079.65     1278.35     93.70 o 
   1  13   7       28.72        5.98     16.50 o 
   2  13   7      759.07      724.89     71.35 o 
   3  13   7       23.43       32.99     26.62 o 
   4  13   7      386.91      385.08     73.66 o 
   5  13   7     1481.06     1430.99    149.37 o 
   6  13   7      600.09      531.29     95.12 o 
   7  13   7       83.57      104.84     47.08 o 
   8  13   7      746.30      726.82    119.17 o 
   9  13   7      978.48      951.37    145.79 o 
  10  13   7       81.86       64.31     36.38 o 
  11  13   7       47.74        5.24     23.24 o 
  12  13   7      150.79      301.18     85.65 o 
  13  13   7       49.11      125.45    210.12 o 
 -12  14   7      128.55      162.13     76.11 o 
 -11  14   7      221.89      241.15     56.04 o 
 -10  14   7       36.63       26.31     24.42 o 
  -9  14   7        1.17        0.00     34.03 o 
  -8  14   7       10.39        6.33     14.37 o 
  -7  14   7      236.26      311.55     50.07 o 
  -6  14   7      150.30      118.69     29.36 o 
  -5  14   7     2247.70     2226.75    127.96 o 
  -4  14   7     1785.17     1770.98    112.19 o 
  -3  14   7      667.18      714.92     70.19 o 
  -2  14   7     1092.36     1174.64    105.17 o 
  -1  14   7        0.74       29.98     15.06 o 
   0  14   7       15.10       40.96     17.92 o 
   1  14   7       67.92      156.47     35.87 o 
   2  14   7      587.14      624.34     68.79 o 
   3  14   7        7.01       28.99     25.78 o 
   4  14   7        4.14       35.66     29.51 o 
   5  14   7       28.04       44.17     25.15 o 
   6  14   7     2029.71     1974.19    183.13 o 
   7  14   7       91.37      355.31     88.89 o 
   8  14   7      271.53      251.16     89.70 o 
   9  14   7      181.89      297.66     84.62 o 
  10  14   7       73.31      121.79     55.50 o 
  11  14   7        0.00        0.43     24.16 o 
  12  14   7       12.16       15.26    173.85 o 
 -12  15   7      160.22      169.17     77.15 o 
 -11  15   7       10.54       15.72     16.63 o 
 -10  15   7       14.85        7.45     20.92 o 
  -9  15   7       67.70       54.57     29.87 o 
  -8  15   7      856.07      901.15     88.73 o 
  -7  15   7       21.26       34.40     26.46 o 
  -6  15   7      157.79      129.00     44.79 o 
  -5  15   7       92.32      144.69     33.67 o 
  -4  15   7      321.87      298.92     48.68 o 
  -3  15   7     1983.83     2010.56    120.05 o 
  -2  15   7     2353.82     2172.32    143.28 o 
  -1  15   7     2397.82     2769.49    151.21 o 
   0  15   7     1262.60     1197.56     98.93 o 
   1  15   7      444.85      475.63     62.94 o 
   2  15   7        0.10       16.82     21.67 o 
   3  15   7      249.57      216.88     61.66 o 
   4  15   7      101.62      124.18     46.79 o 
   5  15   7      638.93      709.43    110.16 o 
   6  15   7     1076.99     1022.38    136.38 o 
   7  15   7      174.37      232.02     71.66 o 
   8  15   7      206.26      242.15     72.72 o 
   9  15   7       89.27       92.27     49.46 o 
  10  15   7        6.47       10.29     26.11 o 
  11  15   7        1.46       76.67     55.33 o 
  12  15   7      124.06       80.32     49.38 o 
 -12  16   7       59.77       54.33     55.95 o 
 -11  16   7       41.36        0.00     23.12 o 
 -10  16   7       41.11       41.95     29.99 o 
  -9  16   7       48.15       29.85     34.43 o 
  -8  16   7      321.35      310.00     53.38 o 
  -7  16   7       25.53       23.07     16.94 o 
  -6  16   7       55.49       53.83     22.45 o 
  -5  16   7      297.47      312.82     51.50 o 
  -4  16   7      155.18      109.14     29.99 o 
  -3  16   7     2961.56     2893.47    148.61 o 
  -2  16   7      123.60      101.96     42.99 o 
  -1  16   7     2235.61     2188.56    171.93 o 
   0  16   7      999.33      983.11     93.06 o 
   1  16   7      195.06      178.82     39.66 o 
   2  16   7      453.11      522.94     69.04 o 
   3  16   7      130.51      220.07     63.63 o 
   4  16   7       13.33       17.23     19.83 o 
   5  16   7       20.68       25.51     22.20 o 
   6  16   7       13.13        0.00     36.72 o 
   7  16   7      218.21      203.02     64.06 o 
   8  16   7        0.39        0.00     30.89 o 
   9  16   7       64.14       44.06     33.11 o 
  10  16   7        3.05       36.85     34.74 o 
  11  16   7        3.96       42.80     33.60 o 
 -11  17   7      179.23       61.56     32.26 o 
 -10  17   7       12.60       34.60     29.77 o 
  -9  17   7      368.27      312.66     53.01 o 
  -8  17   7      537.86      479.83     67.77 o 
  -7  17   7     1456.16     1440.16    114.88 o 
  -6  17   7      150.01      192.75     42.07 o 
  -5  17   7      535.74      511.02     65.17 o 
  -4  17   7      615.87      651.61     74.23 o 
  -3  17   7      800.74      826.48     98.38 o 
  -2  17   7      132.90      118.76     45.15 o 
  -1  17   7      274.44      268.22     60.69 o 
   0  17   7     2514.85     2460.80    154.63 o 
   1  17   7       38.05       25.15     21.40 o 
   2  17   7     2615.87     2506.27    157.08 o 
   3  17   7      304.97      251.51     66.41 o 
   4  17   7     1499.07     1564.68    170.44 o 
   5  17   7      266.23      232.73     67.74 o 
   6  17   7      161.61      193.20     60.20 o 
   7  17   7      122.13      207.41     68.90 o 
   8  17   7      120.40      129.74     56.93 o 
   9  17   7        4.56       48.54     50.94 o 
  10  17   7      277.69      220.69     74.90 o 
  11  17   7      241.23      284.52     87.76 o 
 -10  18   7      720.36      682.36    137.21 o 
  -9  18   7        7.91        0.00     27.56 o 
  -8  18   7        4.61       40.80     24.50 o 
  -7  18   7       25.01       13.89     18.23 o 
  -6  18   7      260.62      256.77     49.37 o 
  -5  18   7        1.48        4.49     13.49 o 
  -4  18   7       85.71       71.58     50.28 o 
  -3  18   7     1535.26     1466.28    169.92 o 
  -2  18   7       46.55      107.03     48.48 o 
  -1  18   7     1100.57     1144.92    108.29 o 
   0  18   7      930.32     1019.52    101.78 o 
   1  18   7      289.57      280.12     51.40 o 
   2  18   7      210.05      210.56     48.84 o 
   3  18   7      836.83      950.32    136.00 o 
   4  18   7      393.45      388.14     87.31 o 
   5  18   7        5.10       54.51     43.78 o 
   6  18   7      121.79      142.25     53.27 o 
   7  18   7       55.48       61.84     45.06 o 
   8  18   7       27.77        3.46     35.89 o 
   9  18   7      111.95      152.44     63.49 o 
  10  18   7      116.61       85.55     53.02 o 
 -10  19   7        2.84        0.00     24.07 o 
  -9  19   7      790.78      737.49     85.04 o 
  -8  19   7      199.61      172.85     36.72 o 
  -7  19   7       81.60       46.23     30.59 o 
  -6  19   7     1536.16     1423.18    142.68 o 
  -5  19   7       35.05       31.68     20.12 o 
  -4  19   7      226.50      187.55     51.75 o 
  -3  19   7      149.71      103.89     48.60 o 
  -2  19   7     1612.63     1606.87    182.13 o 
  -1  19   7       28.99        0.00     17.67 o 
   0  19   7     1054.46     1053.35    107.99 o 
   1  19   7     1150.84     1182.49    114.48 o 
   2  19   7     1086.73     1045.99    106.90 o 
   3  19   7      646.73      571.02    105.55 o 
   4  19   7       14.50       27.37     33.62 o 
   5  19   7      120.85       84.20     45.94 o 
   6  19   7      762.56      737.87    127.32 o 
   7  19   7        2.37       60.63     45.68 o 
   8  19   7       36.69        0.00     34.54 o 
   9  19   7       72.35       94.43     44.95 o 
  10  19   7        0.54        6.09     26.67 o 
  -9  20   7        6.06        3.70     20.95 o 
  -8  20   7       29.20        0.00     28.38 o 
  -7  20   7       13.38       40.39     33.56 o 
  -6  20   7      242.25      276.33     64.02 o 
  -5  20   7      647.45      633.65     97.29 o 
  -4  20   7      602.90      534.72    140.53 o 
  -3  20   7      469.44      454.74    102.82 o 
  -2  20   7      264.79      273.99     74.38 o 
  -1  20   7      509.96      452.60     73.00 o 
   0  20   7      907.91      752.17     96.37 o 
   1  20   7      345.94      362.81     65.59 o 
   2  20   7      114.42       66.85     38.48 o 
   3  20   7     1127.65     1302.54    168.45 o 
   4  20   7        9.49        0.00     42.77 o 
   5  20   7      657.53      432.04     99.54 o 
   6  20   7      229.76      308.89     86.00 o 
   7  20   7      141.75      131.25     55.93 o 
   8  20   7       47.28       62.24     50.38 o 
   9  20   7        7.46        0.00     36.31 o 
  -8  21   7     1231.91     1355.71    148.76 o 
  -7  21   7       46.45      138.32     51.86 o 
  -6  21   7        7.72       49.99     36.70 o 
  -5  21   7       75.70       87.21     43.10 o 
  -4  21   7       59.53      115.35     46.69 o 
  -3  21   7       88.84      124.11     51.62 o 
  -2  21   7      263.02      219.43     69.12 o 
  -1  21   7      604.50      643.12     90.43 o 
   0  21   7     1223.85     1201.57    208.97 o 
   1  21   7      711.10      706.58     95.46 o 
   2  21   7     1806.58     1813.40    210.78 o 
   3  21   7       29.91        3.80     22.14 o 
   4  21   7      174.99      165.99     67.99 o 
   5  21   7      530.81      587.98    118.77 o 
   6  21   7     1510.17     1568.96    198.08 o 
   7  21   7      203.28      210.02     74.13 o 
   8  21   7       91.87       14.63     30.99 o 
  -7  22   7      551.90      517.81     93.64 o 
  -6  22   7      399.67      351.93     72.82 o 
  -5  22   7       78.32      124.18     45.15 o 
  -4  22   7       27.26       24.15     31.40 o 
  -3  22   7        3.16        0.00     46.52 o 
  -2  22   7       16.59      104.37     55.82 o 
  -1  22   7      421.92      333.23     65.68 o 
   0  22   7       12.64        0.00     24.90 o 
   1  22   7     2020.97     1937.77    162.39 o 
   2  22   7     1229.95     1237.79    177.64 o 
   3  22   7        0.03        0.00     18.48 o 
   4  22   7      370.79      491.47    113.58 o 
   5  22   7        6.95       10.20     26.29 o 
   6  22   7       15.17        0.00     32.79 o 
   7  22   7       28.06       63.09     37.86 o 
  -6  23   7       96.29      140.59     52.42 o 
  -5  23   7       24.52       76.80     47.55 o 
  -4  23   7        0.61        4.04     15.57 o 
  -3  23   7        0.33       84.09     51.69 o 
  -2  23   7      455.52      442.19    108.99 o 
  -1  23   7       60.60       10.00     22.19 o 
   0  23   7     1212.46     1222.08    132.33 o 
   1  23   7      203.37      174.10     50.89 o 
   2  23   7      441.02      535.10    122.14 o 
   3  23   7        0.22        0.00     29.84 o 
   4  23   7        1.50       77.73     57.90 o 
   5  23   7      151.13      167.89     63.84 o 
   6  23   7        0.26        0.00     22.39 o 
  -5  24   7      195.10      260.89     72.17 o 
  -4  24   7       16.14       23.61     29.29 o 
  -3  24   7       90.21       95.78     54.83 o 
  -2  24   7        4.33       11.22     36.84 o 
  -1  24   7      379.85      296.32    100.12 o 
   0  24   7      173.57      251.20     62.18 o 
   1  24   7       12.59        4.37     40.73 o 
   2  24   7      477.38      589.95    136.09 o 
   3  24   7        6.36       67.33     51.14 o 
   4  24   7      241.45      198.90     81.51 o 
   5  24   7       67.66      120.65     51.42 o 
  -3  25   7        0.04        2.21     31.89 o 
  -2  25   7        1.49       16.13     23.81 o 
  -1  25   7       26.45       29.54     40.84 o 
   0  25   7      358.55      325.45     75.36 o 
   1  25   7      388.52      409.92    116.19 o 
   2  25   7       12.71       18.69     27.81 o 
   3  25   7      116.98       81.90     38.05 o 
 -14   0   8      388.32      349.95     85.95 o 
 -12   0   8      755.63      838.29    123.00 o 
 -10   0   8        4.19        0.00     42.31 o 
  -8   0   8      184.39      351.99     91.06 o 
  -6   0   8     3763.21     3479.78    187.37 o 
  -4   0   8     2160.72     2130.57    112.56 o 
  -2   0   8    14902.24    16000.72    334.10 o 
   0   0   8     1082.99      947.26    105.40 o 
   2   0   8     4774.46     4573.54     93.04 o 
   4   0   8    10169.26    10364.96    200.87 o 
   6   0   8      728.16      882.40     50.78 o 
   8   0   8     1091.40     1051.70     94.85 o 
  10   0   8      808.88      750.12    136.46 o 
  12   0   8      546.42      541.27    102.56 o 
  14   0   8       14.60       79.85     52.51 o 
 -15   1   8      225.42      307.40     71.95 o 
 -14   1   8        3.68        0.00     31.56 o 
 -13   1   8        8.09        0.00     26.73 o 
 -12   1   8       81.13       25.43     23.73 o 
 -11   1   8       61.54       35.39     19.04 o 
 -10   1   8     1591.08     1615.09    110.90 o 
  -9   1   8      967.63     1105.09     86.69 o 
  -8   1   8       74.01       57.04     20.41 o 
  -7   1   8      947.67      934.30     84.44 o 
  -6   1   8       36.92       30.08     13.35 o 
  -5   1   8     1400.26     1268.01     69.73 o 
  -4   1   8     1202.44     1217.09     66.67 o 
  -3   1   8     2660.81     2533.44     99.15 o 
  -2   1   8     7386.39     7545.02    136.39 o 
  -1   1   8     1094.27     1140.33     74.34 o 
   0   1   8     6090.85     6426.44    195.62 o 
   1   1   8     5350.62     5637.62    146.73 o 
   2   1   8      660.68      549.49     24.99 o 
   3   1   8     3318.77     3106.55     56.38 o 
   4   1   8      210.26      206.38     18.43 o 
   5   1   8      390.71      422.18     31.83 o 
   6   1   8     1134.97     1177.48     53.84 o 
   7   1   8        0.19        9.90      8.33 o 
   8   1   8     1841.92     1734.29     65.60 o 
   9   1   8      135.03      161.61     38.76 o 
  10   1   8       12.20       20.10     45.69 o 
  11   1   8      396.23      460.91     63.63 o 
  12   1   8        5.18        0.00     21.75 o 
  13   1   8      151.96      181.71     45.94 o 
  14   1   8        1.85       13.59     26.09 o 
 -15   2   8       27.71        0.00     27.29 o 
 -14   2   8      220.32      228.23     57.08 o 
 -13   2   8       12.15        0.00     32.53 o 
 -12   2   8      241.00      340.67     64.10 o 
 -11   2   8       76.56       68.04     58.26 o 
 -10   2   8     3278.27     3596.33    194.22 o 
  -9   2   8        0.08        5.67     20.44 o 
  -8   2   8      108.43       77.91     56.65 o 
  -7   2   8      165.12      128.40     22.60 o 
  -6   2   8      210.02      236.88     35.31 o 
  -5   2   8      892.58      924.98     55.75 o 
  -4   2   8     3932.28     4003.40    120.16 o 
  -3   2   8     6591.24     7157.47    155.19 o 
  -2   2   8       22.41       39.74     17.19 o 
  -1   2   8        1.96        8.86      4.96 o 
   0   2   8     1715.25     1816.97     87.68 o 
   1   2   8      266.53      363.69     32.04 o 
   2   2   8     3415.45     3944.63     53.51 o 
   3   2   8       38.67       60.66     13.01 o 
   4   2   8       24.39       13.29      6.24 o 
   5   2   8       41.93       58.41     10.68 o 
   6   2   8      773.40      759.16     54.50 o 
   7   2   8      858.01      807.82     49.38 o 
   8   2   8      432.08      389.51     67.25 o 
   9   2   8     1569.38     1494.74     79.27 o 
  10   2   8      529.76      508.70     62.46 o 
  11   2   8      386.79      383.82     59.39 o 
  12   2   8      548.14      603.44     75.14 o 
  13   2   8       28.02       93.34     34.16 o 
  14   2   8       41.06       34.87     41.99 o 
 -15   3   8       71.33       31.03     30.03 o 
 -14   3   8      107.48      126.45     40.19 o 
 -13   3   8      586.51      692.20     95.64 o 
 -12   3   8      781.68      774.17     97.19 o 
 -11   3   8        0.75        0.00     28.78 o 
 -10   3   8       86.60       38.76     26.24 o 
  -9   3   8      683.85      664.61     70.22 o 
  -8   3   8      105.25      116.76     37.08 o 
  -7   3   8      224.91      182.64     43.63 o 
  -6   3   8      260.33      220.16     50.07 o 
  -5   3   8      890.49      898.38     50.97 o 
  -4   3   8        4.91       10.52      8.63 o 
  -3   3   8     1141.45     1202.64     54.01 o 
  -2   3   8     1477.76     1455.79     47.22 o 
  -1   3   8     5353.04     5213.21     80.93 o 
   0   3   8     7404.20     7687.24     78.98 o 
   1   3   8        3.00        6.21      2.84 o 
   2   3   8     1837.70     2118.27     46.80 o 
   3   3   8     2418.33     2900.51     64.49 o 
   4   3   8       14.62       16.60      5.71 o 
   5   3   8      483.20      477.52     39.74 o 
   6   3   8      451.40      452.72     56.58 o 
   7   3   8       12.13        0.00     35.65 o 
   8   3   8      143.11      127.06     32.60 o 
   9   3   8       99.87      104.18     17.12 o 
  10   3   8      170.26      170.03     70.41 o 
  11   3   8     1150.03     1286.95    107.78 o 
  12   3   8       18.22        6.24     24.13 o 
  13   3   8        0.41       23.74     24.14 o 
  14   3   8      201.33      184.46     37.94 o 
 -14   4   8       16.32       12.83     17.33 o 
 -13   4   8       12.88        1.14     20.01 o 
 -12   4   8       53.06       34.58     28.41 o 
 -11   4   8       16.19        2.02     21.45 o 
 -10   4   8     1313.32     1340.88    103.26 o 
  -9   4   8      169.59      129.54     30.86 o 
  -8   4   8      270.34      249.80     44.24 o 
  -7   4   8        8.80        0.00     19.35 o 
  -6   4   8      260.42      193.69     48.02 o 
  -5   4   8     1065.24      896.31     69.90 o 
  -4   4   8     1315.20     1194.17     73.76 o 
  -3   4   8      717.67      637.78     37.42 o 
  -2   4   8      134.96      113.39     12.63 o 
  -1   4   8       98.67      170.80     13.61 o 
   0   4   8     3666.59     3287.71     57.93 o 
   1   4   8     4548.19     4451.23     63.19 o 
   2   4   8       18.91        8.46      4.17 o 
   3   4   8     2852.29     3057.17     65.76 o 
   4   4   8     1151.32     1359.97     41.29 o 
   5   4   8      100.82      142.09     22.46 o 
   6   4   8     1540.30     1295.30     77.00 o 
   7   4   8      373.20      322.83     35.64 o 
   8   4   8     2171.07     2205.73    140.49 o 
   9   4   8     1168.35     1167.52    105.87 o 
  10   4   8      467.26      428.79     57.66 o 
  11   4   8      680.88      680.65     74.87 o 
  12   4   8       23.04        2.90     36.81 o 
  13   4   8       82.53        0.00     31.29 o 
  14   4   8       12.10        0.00     34.61 o 
 -14   5   8      648.90      874.05    109.51 o 
 -13   5   8      372.37      450.89     86.07 o 
 -12   5   8      221.28      239.74     50.33 o 
 -11   5   8        0.06       43.24     26.08 o 
 -10   5   8     1407.75     1227.92     98.35 o 
  -9   5   8      834.91      796.75     85.41 o 
  -8   5   8     5669.83     5407.12    219.35 o 
  -7   5   8      161.11      158.36     34.87 o 
  -6   5   8      590.51      584.04     61.45 o 
  -5   5   8     1279.74     1429.03     88.62 o 
  -4   5   8     2625.44     2500.34    108.57 o 
  -3   5   8       60.22       46.97     10.49 o 
  -2   5   8      435.21      620.54     40.21 o 
  -1   5   8      306.06      397.99     23.26 o 
   0   5   8     1694.22     2018.07     47.97 o 
   1   5   8     1330.99     1329.54     34.29 o 
   2   5   8     1189.32     1236.09     34.63 o 
   3   5   8       36.77       50.04      9.17 o 
   4   5   8     1252.40     1240.04     76.50 o 
   5   5   8     5009.96     4539.46     91.43 o 
   6   5   8      675.57      617.09     64.77 o 
   7   5   8       80.16       24.30     22.88 o 
   8   5   8     1434.17     1413.19     91.16 o 
   9   5   8      105.88       88.41     22.72 o 
  10   5   8      446.61      513.54     60.87 o 
  11   5   8     1026.22      958.06     80.27 o 
  12   5   8      264.26      235.30     40.07 o 
  13   5   8       28.10        0.00     32.06 o 
  14   5   8       73.79       60.64     29.56 o 
 -14   6   8       80.26       26.23     34.93 o 
 -13   6   8     2266.19     2188.97    147.77 o 
 -12   6   8        0.06       36.09     22.37 o 
 -11   6   8     2352.51     2260.48    122.13 o 
 -10   6   8        3.22        0.00     16.36 o 
  -9   6   8     1245.25     1153.99     88.90 o 
  -8   6   8     1103.68     1101.91     83.18 o 
  -7   6   8     1038.46     1018.20     88.00 o 
  -6   6   8      548.54      702.82     68.46 o 
  -5   6   8     6881.25     6895.09    246.78 o 
  -4   6   8      365.50      401.38     55.51 o 
  -3   6   8     8370.53     8576.91    151.64 o 
  -2   6   8     1274.08     1124.83     56.54 o 
  -1   6   8      120.52      134.90     19.57 o 
   0   6   8      906.39      879.15     31.16 o 
   1   6   8     1792.67     1864.30     45.28 o 
   2   6   8     2921.43     3111.16     73.99 o 
   3   6   8     1905.76     2060.88     72.18 o 
   4   6   8      167.39       93.30     22.18 o 
   5   6   8     5285.74     5289.17     82.27 o 
   6   6   8       12.61       10.60     17.13 o 
   7   6   8     1276.80     1232.90     96.44 o 
   8   6   8      320.73      345.96     53.09 o 
   9   6   8      522.83      561.21     72.46 o 
  10   6   8      141.85       99.33     33.08 o 
  11   6   8       16.72        0.00     27.68 o 
  12   6   8      159.40       79.32     26.75 o 
  13   6   8      118.21       65.41     29.05 o 
  14   6   8       14.96       44.30     42.88 o 
 -14   7   8       53.56       33.43     14.33 o 
 -13   7   8       58.87       20.73     19.25 o 
 -12   7   8     3897.18     4327.34    205.77 o 
 -11   7   8      281.79      302.76     45.41 o 
 -10   7   8      125.42      118.53     30.23 o 
  -9   7   8        0.28        0.00     18.76 o 
  -8   7   8      498.38      576.88     72.49 o 
  -7   7   8      247.81      226.57     44.97 o 
  -6   7   8      930.29     1006.83    101.20 o 
  -5   7   8      892.89      949.04     93.05 o 
  -4   7   8     1109.49     1493.15     65.21 o 
  -3   7   8      598.35      676.62     44.30 o 
  -2   7   8      221.50      202.75     23.97 o 
  -1   7   8      307.68      208.38     23.31 o 
   0   7   8      664.59      597.85     33.98 o 
   1   7   8      245.09      208.91     20.56 o 
   2   7   8     2453.18     2554.50     83.69 o 
   3   7   8     4377.06     4656.90    163.92 o 
   4   7   8        4.25        4.67      9.05 o 
   5   7   8      421.07      381.69     51.63 o 
   6   7   8      240.33      245.25     46.61 o 
   7   7   8     4564.33     4651.89    187.89 o 
   8   7   8     1649.43     1652.31    119.38 o 
   9   7   8      116.02       92.64     27.98 o 
  10   7   8      458.93      406.47     94.86 o 
  11   7   8      349.82      335.10     57.63 o 
  12   7   8      187.84      277.88     62.18 o 
  13   7   8      518.24      608.32     76.95 o 
  14   7   8        8.03       48.56     25.25 o 
 -14   8   8       18.05        0.00     34.74 o 
 -13   8   8      462.29      457.75     77.42 o 
 -12   8   8       26.19       29.24     22.99 o 
 -11   8   8     2294.07     2392.21    141.26 o 
 -10   8   8      657.33      792.40     77.56 o 
  -9   8   8      227.84      253.99     50.36 o 
  -8   8   8       12.57       52.22     25.28 o 
  -7   8   8     1581.09     1602.02    136.18 o 
  -6   8   8     1033.13     1038.81    106.02 o 
  -5   8   8     7076.66     6779.80    211.72 o 
  -4   8   8     3331.68     2958.42     85.51 o 
  -3   8   8      158.36      146.82     21.31 o 
  -2   8   8     4429.87     4656.22    114.47 o 
  -1   8   8        1.95        2.93      8.71 o 
   0   8   8        7.68       57.28     12.58 o 
   1   8   8     1097.25     1078.59     51.77 o 
   2   8   8       92.98      112.52     26.28 o 
   3   8   8    14683.87    14894.16    305.58 o 
   4   8   8     1622.78     1764.19     86.78 o 
   5   8   8       18.04       12.41     22.46 o 
   6   8   8       16.57       31.10     20.53 o 
   7   8   8        8.43        0.00     15.25 o 
   8   8   8     1565.65     1596.18    116.26 o 
   9   8   8      149.27      179.91     41.89 o 
  10   8   8      465.82      462.01     68.42 o 
  11   8   8      353.50      379.87     67.13 o 
  12   8   8       41.45       72.43     32.73 o 
  13   8   8      101.62       55.25     23.15 o 
  14   8   8      143.20      199.07     52.84 o 
 -14   9   8      834.51      910.47    112.29 o 
 -13   9   8       41.50       38.31     27.59 o 
 -12   9   8     1336.91     1468.07    134.39 o 
 -11   9   8       44.05        0.00     25.42 o 
 -10   9   8       88.87        8.40     30.33 o 
  -9   9   8      197.15      186.45     42.50 o 
  -8   9   8     2167.74     2339.07    174.54 o 
  -7   9   8      121.02      108.85     47.88 o 
  -6   9   8     5881.99     6017.92    252.02 o 
  -5   9   8      112.18      128.06     34.87 o 
  -4   9   8      123.85       75.20     20.49 o 
  -3   9   8      367.83      380.29     33.04 o 
  -2   9   8        0.51       10.60     13.54 o 
  -1   9   8     1906.33     1945.13     83.74 o 
   0   9   8     1661.42     1809.06     75.83 o 
   1   9   8      992.87     1165.05     66.01 o 
   2   9   8     3034.18     3149.41    137.52 o 
   3   9   8      770.65      753.45     83.80 o 
   4   9   8     2785.87     2600.07    165.46 o 
   5   9   8      528.46      590.26     84.63 o 
   6   9   8     3635.38     3600.52    190.38 o 
   7   9   8      416.24      495.17     64.23 o 
   8   9   8       88.35      112.41     38.80 o 
   9   9   8      752.21      772.90     85.92 o 
  10   9   8      185.75      149.55     38.85 o 
  11   9   8      357.04      315.66     76.79 o 
  12   9   8     2728.46     3120.22    192.63 o 
  13   9   8        0.82       19.77     25.62 o 
  14   9   8       19.65       24.00     24.51 o 
 -13  10   8       38.88       95.92     40.50 o 
 -12  10   8      121.17       71.82     39.41 o 
 -11  10   8        5.29        0.00     29.25 o 
 -10  10   8       20.75       59.72     33.01 o 
  -9  10   8        0.91        0.00     25.15 o 
  -8  10   8        2.51       20.66     29.12 o 
  -7  10   8      265.12      260.43     58.99 o 
  -6  10   8      245.04      224.62     39.10 o 
  -5  10   8        0.64        0.00     13.02 o 
  -4  10   8     1586.75     1719.15     75.91 o 
  -3  10   8      218.58      178.91     26.01 o 
  -2  10   8       30.59       23.81     13.03 o 
  -1  10   8      230.61      269.30     37.52 o 
   0  10   8       98.84       53.22     15.03 o 
   1  10   8      248.75      277.51     33.94 o 
   2  10   8     4171.30     4523.30    211.20 o 
   3  10   8      656.73      670.69     84.36 o 
   4  10   8       78.84       62.36     24.24 o 
   5  10   8      565.49      523.34     82.47 o 
   6  10   8      662.05      536.85     87.70 o 
   7  10   8      322.12      345.41     75.74 o 
   8  10   8       73.43      116.83     76.88 o 
   9  10   8      438.00      371.06     60.94 o 
  10  10   8        0.05        2.72     16.60 o 
  11  10   8     1762.15     1853.81    144.23 o 
  12  10   8       48.12        0.00     31.18 o 
  13  10   8       23.37       17.57     22.85 o 
 -13  11   8      121.17      178.97     56.18 o 
 -12  11   8        9.90        5.08     31.24 o 
 -11  11   8       31.46       41.71     31.23 o 
 -10  11   8     1532.60     1420.83    192.24 o 
  -9  11   8      392.05      407.71    101.76 o 
  -8  11   8      193.98      211.99     72.32 o 
  -7  11   8      683.41      766.80    122.85 o 
  -6  11   8      403.50      442.21     57.39 o 
  -5  11   8     1835.78     1884.22    102.85 o 
  -4  11   8     1033.37     1014.41     61.78 o 
  -3  11   8     1123.10     1087.26     93.09 o 
  -2  11   8      382.36      337.54     45.31 o 
  -1  11   8      715.38      679.38     61.60 o 
   0  11   8      169.19      132.61     25.54 o 
   1  11   8     1926.03     2026.61     96.39 o 
   2  11   8     1317.18     1535.66    129.05 o 
   3  11   8      105.54      116.15     38.64 o 
   4  11   8        0.49       16.80     20.55 o 
   5  11   8      556.54      544.65     85.18 o 
   6  11   8      134.78       86.13     36.77 o 
   7  11   8     1041.37     1227.85    145.88 o 
   8  11   8      351.21      379.06     84.72 o 
   9  11   8      141.94      174.28     52.54 o 
  10  11   8     1433.25     1359.22    146.54 o 
  11  11   8        7.92        0.00     17.50 o 
  12  11   8       38.16       22.06     37.32 o 
  13  11   8       60.30       83.81     30.41 o 
 -13  12   8       95.31      161.72    161.77 o 
 -12  12   8        8.92       45.40     58.83 o 
 -11  12   8       92.23       65.49     55.28 o 
 -10  12   8       68.52      135.17     68.73 o 
  -9  12   8       87.02       75.58     45.79 o 
  -8  12   8      519.85     1319.40    176.84 o 
  -7  12   8      273.85      278.95     46.24 o 
  -6  12   8     3261.90     3058.06    150.31 o 
  -5  12   8       46.05       48.60     18.80 o 
  -4  12   8      162.36      159.71     31.64 o 
  -3  12   8        0.01        3.62     13.55 o 
  -2  12   8      160.86      191.56     35.99 o 
  -1  12   8     1453.27     1582.39     96.44 o 
   0  12   8     4448.61     4839.56    156.28 o 
   1  12   8      269.97      315.37     45.62 o 
   2  12   8      124.76      145.03     42.45 o 
   3  12   8      939.03      908.40    104.10 o 
   4  12   8     1131.55     1065.91    116.06 o 
   5  12   8     3088.18     2955.93    206.21 o 
   6  12   8      176.32      198.83     54.96 o 
   7  12   8       74.02       44.89     33.47 o 
   8  12   8      772.64      918.19    133.56 o 
   9  12   8     2455.64     2368.44    227.71 o 
  10  12   8       96.17      109.31     42.51 o 
  11  12   8      160.66      197.86     64.88 o 
  12  12   8       19.94       97.65    162.55 o 
  13  12   8      457.17      601.30    133.63 o 
 -12  13   8      201.99      210.36     59.30 o 
 -11  13   8      154.76       82.88     31.11 o 
 -10  13   8       25.10       22.57     21.63 o 
  -9  13   8       14.47       48.86     21.92 o 
  -8  13   8      261.65      214.63     49.63 o 
  -7  13   8      580.00      600.83     68.89 o 
  -6  13   8      375.09      383.79     54.12 o 
  -5  13   8        1.73        0.00     17.78 o 
  -4  13   8       24.07        9.80     13.57 o 
  -3  13   8      425.59      579.44     63.47 o 
  -2  13   8      207.38      138.66     33.32 o 
  -1  13   8     1679.16     1710.44     96.44 o 
   0  13   8     3270.17     3062.72    128.73 o 
   1  13   8     2951.23     3007.42    144.64 o 
   2  13   8      242.02      191.47     50.44 o 
   3  13   8       21.33       59.87     29.83 o 
   4  13   8      258.20      390.63     74.91 o 
   5  13   8       47.72       33.03     26.53 o 
   6  13   8     1229.16     1333.37    149.38 o 
   7  13   8      273.52      268.28     71.75 o 
   8  13   8     2723.26     2701.87    231.61 o 
   9  13   8       23.68       89.18     55.90 o 
  10  13   8       74.84      180.19     65.56 o 
  11  13   8       72.08       88.09    116.86 o 
  12  13   8      128.29      266.11    103.52 o 
 -12  14   8      199.02      264.65     85.75 o 
 -11  14   8      692.88      724.12    103.09 o 
 -10  14   8       31.67        0.00     21.28 o 
  -9  14   8        2.33        3.52     47.79 o 
  -8  14   8        6.67        0.00     17.13 o 
  -7  14   8      141.19       93.16     26.52 o 
  -6  14   8      486.26      582.49     68.62 o 
  -5  14   8      452.02      521.85     63.50 o 
  -4  14   8     1425.03     1530.20    105.29 o 
  -3  14   8     3809.12     3889.06    165.25 o 
  -2  14   8      739.69      755.59     72.47 o 
  -1  14   8      327.49      338.91     44.47 o 
   0  14   8     1297.91     1445.76    105.96 o 
   1  14   8       28.78        0.00     13.54 o 
   2  14   8      677.51     1010.37    119.22 o 
   3  14   8       22.09        0.00     20.92 o 
   4  14   8       95.87       98.95     37.48 o 
   5  14   8      317.08      291.21     68.78 o 
   6  14   8        1.54       40.82     35.00 o 
   7  14   8      658.71      687.75    114.18 o 
   8  14   8       50.42       19.58     16.54 o 
   9  14   8      105.04      125.18     52.65 o 
  10  14   8      283.57      298.36     83.37 o 
  11  14   8      243.92      202.22    277.78 o 
  12  14   8       56.39       39.73     96.47 o 
 -12  15   8        9.33        3.57     30.27 o 
 -11  15   8       34.72       30.55     27.50 o 
 -10  15   8      507.87      451.78     80.62 o 
  -9  15   8        0.36        8.61     16.31 o 
  -8  15   8       94.74       55.84     27.60 o 
  -7  15   8      270.55      225.05     67.97 o 
  -6  15   8      707.28      628.83     71.97 o 
  -5  15   8       16.05        0.00     11.57 o 
  -4  15   8     1649.95     1563.25    109.06 o 
  -3  15   8      588.53      611.82     67.41 o 
  -2  15   8       23.43       10.02     17.41 o 
  -1  15   8      596.99      569.62     69.63 o 
   0  15   8      365.06      383.49     56.28 o 
   1  15   8       93.70       82.93     26.84 o 
   2  15   8       54.99       58.34     30.66 o 
   3  15   8     3043.79     3166.70    221.67 o 
   4  15   8      414.23      369.86     79.55 o 
   5  15   8        7.09        4.28     19.38 o 
   6  15   8      840.73      936.95    129.48 o 
   7  15   8      349.10      366.55     87.35 o 
   8  15   8        0.26        5.19     22.33 o 
   9  15   8        6.90       11.83     24.98 o 
  10  15   8      469.31      539.75    115.91 o 
  11  15   8      152.78      272.36    124.69 o 
  12  15   8      278.30      363.03    281.31 o 
 -11  16   8      208.86      253.24     58.96 o 
 -10  16   8       24.26       50.69     56.82 o 
  -9  16   8        1.85        0.00     26.68 o 
  -8  16   8       67.13       96.35     31.18 o 
  -7  16   8      318.30      270.76     48.42 o 
  -6  16   8      702.38      688.03     77.75 o 
  -5  16   8      247.83      315.23     53.32 o 
  -4  16   8      140.15      202.27     41.85 o 
  -3  16   8        4.50       15.25     23.83 o 
  -2  16   8     1701.20     1799.55    140.27 o 
  -1  16   8      137.42      156.81     57.86 o 
   0  16   8      314.92      403.28     61.61 o 
   1  16   8      480.12      439.87     62.92 o 
   2  16   8     1795.90     1979.52    184.32 o 
   3  16   8       15.57        0.00     20.95 o 
   4  16   8      198.02      357.53     81.39 o 
   5  16   8     1035.17     1095.12    139.66 o 
   6  16   8        0.16       30.00     32.17 o 
   7  16   8       50.06       55.96     38.19 o 
   8  16   8       21.36      155.78     67.38 o 
   9  16   8      635.86      655.10    121.56 o 
  10  16   8        5.32        0.00     43.66 o 
  11  16   8      460.41      457.91    111.54 o 
 -11  17   8      416.13      325.31    103.31 o 
 -10  17   8       96.39       33.09     33.08 o 
  -9  17   8       12.15       14.69     24.36 o 
  -8  17   8      431.36      384.20     60.66 o 
  -7  17   8      144.70      125.37     36.07 o 
  -6  17   8       83.93       97.83     33.45 o 
  -5  17   8       16.35       22.19     23.08 o 
  -4  17   8      177.39      169.36     38.06 o 
  -3  17   8     2178.47     2155.75    134.08 o 
  -2  17   8      252.29      190.29     58.82 o 
  -1  17   8     1562.31     1578.88    142.83 o 
   0  17   8      613.78      612.41     76.51 o 
   1  17   8       28.91       35.41     39.09 o 
   2  17   8       47.78        0.00     18.65 o 
   3  17   8       84.72      146.07     56.80 o 
   4  17   8      708.33      582.11    104.40 o 
   5  17   8      622.03      853.50    126.44 o 
   6  17   8        9.32       33.37     34.12 o 
   7  17   8      188.96      195.55     66.46 o 
   8  17   8      802.81      674.69    124.26 o 
   9  17   8      343.53      415.63    101.78 o 
  10  17   8       87.71       42.93     24.60 o 
  11  17   8      315.30      278.75     84.94 o 
 -10  18   8      130.05      143.51     45.13 o 
  -9  18   8       93.68       91.46     32.77 o 
  -8  18   8       45.56        0.00     19.70 o 
  -7  18   8        3.30        0.00     27.17 o 
  -6  18   8     1052.45     1074.14    100.75 o 
  -5  18   8      302.19      245.46     53.75 o 
  -4  18   8     1276.05     1252.11    128.60 o 
  -3  18   8      120.67      107.17     31.15 o 
  -2  18   8     1407.64     1482.45    171.85 o 
  -1  18   8      387.07      540.96     75.08 o 
   0  18   8     1385.18     1321.74    117.24 o 
   1  18   8     1121.80      916.87     98.75 o 
   2  18   8       17.43       18.07     22.95 o 
   3  18   8        2.78        6.03     22.37 o 
   4  18   8      726.76      697.94    117.23 o 
   5  18   8        1.05        4.06     16.00 o 
   6  18   8      354.53      450.16     95.93 o 
   7  18   8      441.78      409.58     94.41 o 
   8  18   8        0.15        0.00     31.23 o 
   9  18   8       81.38      186.63     72.90 o 
  10  18   8       24.76       18.91     30.00 o 
  -9  19   8     1030.86     1088.34    108.76 o 
  -8  19   8       93.31      138.78     36.57 o 
  -7  19   8      467.39      529.17     73.91 o 
  -6  19   8      189.59      228.57     47.08 o 
  -5  19   8     1101.53     1123.94    126.16 o 
  -4  19   8      974.42      868.12    108.39 o 
  -3  19   8       28.47       30.23     27.32 o 
  -2  19   8       20.78        0.00     37.21 o 
  -1  19   8     3310.86     3277.39    317.22 o 
   0  19   8      423.30      388.54     68.63 o 
   1  19   8      126.72      152.18     39.85 o 
   2  19   8      324.50      420.58     97.59 o 
   3  19   8      341.13      226.94     65.33 o 
   4  19   8        3.14        0.00     20.47 o 
   5  19   8      187.91      225.21     68.09 o 
   6  19   8      632.69      599.99    114.66 o 
   7  19   8      128.75      133.78     58.49 o 
   8  19   8       48.39       52.50     43.51 o 
   9  19   8      268.67      378.76    100.27 o 
  -9  20   8       22.63      121.97     39.35 o 
  -8  20   8       86.59       31.28     14.70 o 
  -7  20   8      440.27      442.82     67.26 o 
  -6  20   8       59.04      169.08     50.84 o 
  -5  20   8      167.76      199.71     56.89 o 
  -4  20   8        2.32       85.48     41.26 o 
  -3  20   8     1985.51     1960.12    167.84 o 
  -2  20   8     1291.02     1287.60    170.10 o 
  -1  20   8      360.95      339.13     85.97 o 
   0  20   8      312.20      349.27     67.29 o 
   1  20   8       29.56       26.86     28.06 o 
   2  20   8     1874.16     1901.04    210.88 o 
   3  20   8       42.31       70.55     50.37 o 
   4  20   8      231.13      348.62     88.76 o 
   5  20   8        6.69        4.97     25.51 o 
   6  20   8      244.48      186.48     69.36 o 
   7  20   8       10.52       54.40     39.39 o 
   8  20   8       20.24       93.20     55.72 o 
   9  20   8      302.91      385.78    101.38 o 
  -8  21   8       54.31       95.41     47.47 o 
  -7  21   8       41.94       34.29     24.28 o 
  -6  21   8      269.79      304.07     69.87 o 
  -5  21   8      568.44      528.56     89.94 o 
  -4  21   8      281.71      363.36     73.62 o 
  -3  21   8       11.89       31.79     35.12 o 
  -2  21   8      196.88      220.62     71.58 o 
  -1  21   8      241.51      275.29     83.77 o 
   0  21   8        8.68        0.00     24.02 o 
   1  21   8     5030.70     4926.74    253.05 o 
   2  21   8       67.84       99.61     47.60 o 
   3  21   8     1257.14     1148.91    167.82 o 
   4  21   8      178.60      123.81     55.54 o 
   5  21   8      228.88      235.94     73.89 o 
   6  21   8       25.50       10.85     23.31 o 
   7  21   8      278.06      334.22     93.26 o 
   8  21   8       21.30       76.61     58.29 o 
  -7  22   8       39.91       73.81     44.94 o 
  -6  22   8      141.23      131.27     68.67 o 
  -5  22   8       78.88       46.25     61.35 o 
  -4  22   8       28.74       82.63     61.83 o 
  -3  22   8      205.71      280.81    155.30 o 
  -2  22   8       14.41       19.65     35.67 o 
  -1  22   8      126.49      195.98     73.90 o 
   0  22   8     1490.09     1533.21    145.93 o 
   1  22   8      208.70      220.22     56.28 o 
   2  22   8     2455.80     2436.97    254.75 o 
   3  22   8       43.73       35.15     39.24 o 
   4  22   8        6.43       28.53     28.80 o 
   5  22   8        2.08       23.17     34.54 o 
   6  22   8        9.16        0.00     28.03 o 
   7  22   8        3.36       25.19     35.30 o 
  -6  23   8      397.05      400.93     83.43 o 
  -5  23   8       30.16       82.66     45.21 o 
  -4  23   8       51.32        3.06     36.66 o 
  -3  23   8        0.91        0.00     30.79 o 
  -2  23   8       62.06       10.72     25.15 o 
  -1  23   8       38.99       53.61     39.43 o 
   0  23   8      255.53      355.03     73.65 o 
   1  23   8     2227.00     2207.87    180.20 o 
   2  23   8       47.97       85.88     54.75 o 
   3  23   8      101.31      164.44     70.69 o 
   4  23   8       15.57        0.00     40.53 o 
   5  23   8        1.70       37.41     41.39 o 
  -4  24   8      134.72       51.75     50.24 o 
  -3  24   8        9.51        0.00     34.30 o 
  -2  24   8       18.89        4.64     37.75 o 
  -1  24   8        1.05       24.02     46.98 o 
   0  24   8     1228.95     1352.84    165.77 o 
   1  24   8      157.04      201.10     56.25 o 
   2  24   8       15.70        0.00     36.52 o 
   3  24   8       76.19       53.55     50.61 o 
   4  24   8       28.64        0.00     39.76 o 
  -1  25   8      534.82      492.02    127.48 o 
   0  25   8      285.30      292.73     68.11 o 
   1  25   8        1.60        0.00     22.62 o 
 -13   0   9       50.24       33.05     35.28 o 
 -11   0   9       45.51      105.13     35.39 o 
  -9   0   9       28.62      482.25     87.72 o 
  -7   0   9      897.91      855.62     99.20 o 
  -5   0   9      873.95      874.40    147.90 o 
  -3   0   9     4598.34     5413.43    230.24 o 
  -1   0   9     3997.47     3729.92     70.56 o 
   1   0   9       69.12       87.26     16.81 o 
   3   0   9      434.31      525.78     50.32 o 
   5   0   9     2752.83     2938.88    130.92 o 
   7   0   9      108.50      137.67     33.34 o 
   9   0   9     2507.01     2455.15    191.88 o 
  11   0   9     1332.93     1380.21    157.18 o 
  13   0   9      165.87       63.32     95.38 o 
 -14   1   9      121.41       62.14     35.26 o 
 -13   1   9      671.62      574.41     90.69 o 
 -12   1   9      272.77      131.03     81.73 o 
 -11   1   9        7.81        0.00     39.58 o 
 -10   1   9        0.58        0.00     33.70 o 
  -9   1   9     1045.49      861.32    117.44 o 
  -8   1   9        7.02        0.00     20.89 o 
  -7   1   9       31.70       28.20     22.08 o 
  -6   1   9       67.81       39.55     17.09 o 
  -5   1   9     2212.66     2071.12     92.85 o 
  -4   1   9      785.06      731.79     68.78 o 
  -3   1   9     4997.89     5465.77    339.96 o 
  -2   1   9     3326.10     3267.91     83.20 o 
  -1   1   9     5350.82     5809.98    107.10 o 
   0   1   9      227.53      223.87     38.77 o 
   1   1   9     5189.20     5830.63    157.05 o 
   2   1   9      128.89      136.91     16.64 o 
   3   1   9      862.36      726.85     33.67 o 
   4   1   9     3129.43     3260.62     74.17 o 
   5   1   9      446.36      400.09     36.23 o 
   6   1   9      564.06      607.72     39.97 o 
   7   1   9      514.08      504.25     33.15 o 
   8   1   9      162.45      184.62     22.86 o 
   9   1   9     5183.92     5551.94    206.82 o 
  10   1   9       58.70       62.94     26.95 o 
  11   1   9       27.75       11.06     27.47 o 
  12   1   9     1018.69     1042.12    102.10 o 
  13   1   9       88.16       78.29     36.39 o 
  14   1   9      891.76      894.15    101.17 o 
 -14   2   9        0.99        0.00     21.39 o 
 -13   2   9      524.48      500.47     78.29 o 
 -12   2   9       62.32       58.55     32.75 o 
 -11   2   9        0.86        0.00     22.68 o 
 -10   2   9        8.96       15.11     24.83 o 
  -9   2   9      820.45      897.61     80.99 o 
  -8   2   9      312.30      317.67     48.24 o 
  -7   2   9     4052.61     4014.05    159.40 o 
  -6   2   9      474.40      472.08     39.02 o 
  -5   2   9       63.25       59.04     13.48 o 
  -4   2   9     1926.80     2271.65     94.00 o 
  -3   2   9       65.77       41.81     12.69 o 
  -2   2   9     5077.99     5147.47    105.62 o 
  -1   2   9     4570.51     4955.97     74.05 o 
   0   2   9     2119.46     2371.94    106.08 o 
   1   2   9     1516.39     1243.59     70.55 o 
   2   2   9      298.21      272.30     13.30 o 
   3   2   9       89.69       93.39     11.98 o 
   4   2   9       43.55       36.31      8.91 o 
   5   2   9      130.09      143.58     14.95 o 
   6   2   9      408.02      368.73     26.15 o 
   7   2   9      431.49      509.91     39.01 o 
   8   2   9     2123.66     2277.16     83.23 o 
   9   2   9      369.84      420.84     56.23 o 
  10   2   9        0.65        4.86     24.48 o 
  11   2   9     1345.20     1411.78    114.19 o 
  12   2   9       61.55       52.02     39.64 o 
  13   2   9      331.89      270.03     55.62 o 
  14   2   9       34.91       26.52     26.86 o 
 -14   3   9        1.03        0.00     16.84 o 
 -13   3   9       15.26       36.57     26.92 o 
 -12   3   9      793.41      806.72    101.99 o 
 -11   3   9      101.57      187.02     44.02 o 
 -10   3   9      268.27      330.24     54.44 o 
  -9   3   9      737.80      919.68     83.68 o 
  -8   3   9      879.06      897.73     79.07 o 
  -7   3   9       41.79       37.03     16.84 o 
  -6   3   9       51.56       35.97     14.31 o 
  -5   3   9      352.03      360.55     35.94 o 
  -4   3   9     1197.54     1321.36     61.31 o 
  -3   3   9     2260.92     2275.96     75.76 o 
  -2   3   9     3875.44     3726.57    104.46 o 
  -1   3   9     3618.47     3925.74     87.32 o 
   0   3   9    10381.36    11277.29    108.10 o 
   1   3   9     6005.67     6496.79     79.56 o 
   2   3   9     3340.70     3769.94     61.61 o 
   3   3   9      719.76      775.99     32.38 o 
   4   3   9      581.81      651.12     27.46 o 
   5   3   9      138.73      140.99     14.78 o 
   6   3   9     6042.99     6087.24    142.01 o 
   7   3   9        2.06       13.01     18.60 o 
   8   3   9       12.03        8.79     15.39 o 
   9   3   9     2336.06     2324.41    105.10 o 
  10   3   9      334.37      315.79     50.51 o 
  11   3   9     1768.98     1847.90    128.86 o 
  12   3   9       92.64      133.75     42.09 o 
  13   3   9      168.61      227.24     50.01 o 
  14   3   9      248.61      320.86     60.56 o 
 -14   4   9      155.35      221.44     53.25 o 
 -13   4   9      149.75      101.57     45.85 o 
 -12   4   9        1.40       33.25     40.49 o 
 -11   4   9       65.44       30.24     18.80 o 
 -10   4   9      118.11      118.57     32.32 o 
  -9   4   9     4609.87     4626.95    187.50 o 
  -8   4   9     1016.51      969.94     93.10 o 
  -7   4   9     1024.59     1189.09     97.93 o 
  -6   4   9      244.00      223.90     36.58 o 
  -5   4   9      267.34      313.21     41.52 o 
  -4   4   9      341.52      333.72     37.89 o 
  -3   4   9      681.42      722.88     41.16 o 
  -2   4   9      255.24      276.00     19.49 o 
  -1   4   9     3038.71     2919.43     65.14 o 
   0   4   9     4385.07     3947.71     64.13 o 
   1   4   9        0.18        1.15      6.21 o 
   2   4   9     4513.22     4864.63     76.01 o 
   3   4   9      522.95      573.61     28.12 o 
   4   4   9      103.87       71.89     10.75 o 
   5   4   9      655.56      592.94     30.85 o 
   6   4   9     3892.88     3952.77    116.34 o 
   7   4   9      666.31      769.19     62.85 o 
   8   4   9     1539.33     1609.05     97.81 o 
   9   4   9      360.53      334.88     45.74 o 
  10   4   9     1698.12     1635.44    117.71 o 
  11   4   9      184.46      154.45     50.24 o 
  12   4   9      119.91       64.12     42.42 o 
  13   4   9       81.39       67.16     47.72 o 
  14   4   9       22.96       30.60     22.69 o 
 -14   5   9       35.01       45.94     29.53 o 
 -13   5   9      899.39      967.80    116.12 o 
 -12   5   9      383.36      522.86     84.81 o 
 -11   5   9       63.63       71.63     34.78 o 
 -10   5   9      169.85      203.63     48.10 o 
  -9   5   9        4.05        0.00     27.74 o 
  -8   5   9     3198.01     3097.50    140.83 o 
  -7   5   9      469.70      458.63     47.78 o 
  -6   5   9      122.54      157.67     33.19 o 
  -5   5   9     2138.20     1968.48    105.65 o 
  -4   5   9      769.71      862.81     63.31 o 
  -3   5   9     1199.69     1166.52     53.79 o 
  -2   5   9       39.37       50.85     12.44 o 
  -1   5   9      642.71      713.12     28.34 o 
   0   5   9      727.80      747.25     29.64 o 
   1   5   9     2213.18     2127.54     50.16 o 
   2   5   9     1156.42     1182.58     40.15 o 
   3   5   9     1054.27     1132.16     48.37 o 
   4   5   9      394.79      393.20     29.97 o 
   5   5   9     4286.06     4163.40     85.80 o 
   6   5   9      892.52     1097.74     84.20 o 
   7   5   9      450.62      308.98     48.67 o 
   8   5   9      278.91      234.95     42.31 o 
   9   5   9       40.70        0.00     16.20 o 
  10   5   9      974.19      930.01     82.81 o 
  11   5   9      601.03      595.28     63.21 o 
  12   5   9        0.08        0.00     23.85 o 
  13   5   9      161.96      131.42     35.47 o 
  14   5   9       79.86       50.29     18.73 o 
 -14   6   9       29.16       39.19     28.47 o 
 -13   6   9      458.78      480.24     71.21 o 
 -12   6   9      253.75      222.99     43.13 o 
 -11   6   9      216.67      186.96     37.97 o 
 -10   6   9      967.65      989.26     78.51 o 
  -9   6   9      553.83      567.99     62.46 o 
  -8   6   9       27.72        4.05     24.61 o 
  -7   6   9      127.01      137.80     31.08 o 
  -6   6   9      375.93      514.84     60.90 o 
  -5   6   9     3489.34     3593.21    143.20 o 
  -4   6   9       19.10        9.60      7.77 o 
  -3   6   9      128.94      184.95     22.96 o 
  -2   6   9    11080.06    10781.71    179.24 o 
  -1   6   9        2.14        1.32      9.57 o 
   0   6   9      700.19      651.22     29.46 o 
   1   6   9     1083.30     1125.12     34.69 o 
   2   6   9     1849.39     1740.53     55.80 o 
   3   6   9      144.08      131.03     16.21 o 
   4   6   9     2239.11     2383.07    107.87 o 
   5   6   9       55.56       69.46     10.84 o 
   6   6   9        8.07       10.74     16.04 o 
   7   6   9       51.71       68.07     22.23 o 
   8   6   9       18.58       12.35     19.78 o 
   9   6   9     1694.63     1520.08    118.93 o 
  10   6   9     1281.53     1150.79    117.87 o 
  11   6   9      333.76      430.07     60.67 o 
  12   6   9        0.20        0.00     22.11 o 
  13   6   9      371.79      350.57     67.15 o 
  14   6   9      183.43      156.11     39.35 o 
 -14   7   9        5.82        0.00     28.73 o 
 -13   7   9       42.44       28.68     30.22 o 
 -12   7   9        6.97        0.00     28.82 o 
 -11   7   9     1069.37     1018.47     83.46 o 
 -10   7   9       31.16       10.39     22.46 o 
  -9   7   9     2656.57     2641.55    137.87 o 
  -8   7   9        0.51       41.92     16.00 o 
  -7   7   9     1687.12     1720.86    115.99 o 
  -6   7   9      122.55       59.37     48.67 o 
  -5   7   9     1387.26     1390.79    112.45 o 
  -4   7   9      554.57      510.01     35.01 o 
  -3   7   9     1953.87     2006.61     78.87 o 
  -2   7   9       40.22       24.86      8.82 o 
  -1   7   9     1565.84     1602.33     65.19 o 
   0   7   9      459.37      501.24     36.76 o 
   1   7   9      213.96      235.17     21.40 o 
   2   7   9      733.63      700.12     37.41 o 
   3   7   9    10343.43    10302.38    177.98 o 
   4   7   9       22.10       28.31     15.33 o 
   5   7   9      160.43      129.64     17.46 o 
   6   7   9      474.46      441.42     56.46 o 
   7   7   9       33.86       20.31     21.29 o 
   8   7   9       17.64        3.49     14.99 o 
   9   7   9      211.13      183.23     48.75 o 
  10   7   9       16.05       87.03     35.42 o 
  11   7   9       10.83        2.86     23.76 o 
  12   7   9       26.86       38.08     27.73 o 
  13   7   9        0.37        0.00     24.68 o 
  14   7   9       26.17       34.53     28.40 o 
 -14   8   9      180.69      195.74     54.12 o 
 -13   8   9      217.55      189.56     41.11 o 
 -12   8   9      287.48      346.79     59.46 o 
 -11   8   9        7.21        6.65     22.58 o 
 -10   8   9      172.49      159.02     30.83 o 
  -9   8   9      264.70      324.91     58.09 o 
  -8   8   9     3557.95     3523.80    176.86 o 
  -7   8   9       56.18       28.84     21.11 o 
  -6   8   9     1515.03     1384.77    120.72 o 
  -5   8   9      738.06      800.70     85.65 o 
  -4   8   9     2157.03     2100.45     76.11 o 
  -3   8   9       93.88       86.38     16.19 o 
  -2   8   9     1414.18     1270.14     60.73 o 
  -1   8   9      599.95      581.75     41.95 o 
   0   8   9      239.95      231.54     22.44 o 
   1   8   9     3346.54     3129.82     83.30 o 
   2   8   9     5217.01     5135.80    116.36 o 
   3   8   9      429.35      437.01    158.47 o 
   4   8   9     2122.94     2333.11    128.62 o 
   5   8   9     1784.11     1517.48     96.71 o 
   6   8   9     2053.93     2073.25    135.97 o 
   7   8   9      325.37      298.73     52.64 o 
   8   8   9      382.09      407.84     61.21 o 
   9   8   9      263.61      130.34     52.56 o 
  10   8   9      362.28      258.45     53.64 o 
  11   8   9      942.95      923.36    102.37 o 
  12   8   9     1485.90     1419.89    131.70 o 
  13   8   9       15.66       20.22     24.81 o 
 -13   9   9        6.61        4.89     26.02 o 
 -12   9   9      499.32      598.71     92.79 o 
 -11   9   9      133.25       94.16     29.04 o 
 -10   9   9      247.82      297.10     47.36 o 
  -9   9   9      501.51      429.04     64.27 o 
  -8   9   9      377.81      370.28     57.83 o 
  -7   9   9     1675.99     1752.01    144.57 o 
  -6   9   9        4.28       74.37     35.11 o 
  -5   9   9       52.55       25.12     15.53 o 
  -4   9   9     2581.16     2586.59     89.89 o 
  -3   9   9       62.92       67.68      9.57 o 
  -2   9   9      837.75      745.78     48.84 o 
  -1   9   9      137.87      147.86     23.18 o 
   0   9   9      858.27      889.22     49.85 o 
   1   9   9     3312.41     3520.10     99.96 o 
   2   9   9      357.58      387.12     45.88 o 
   3   9   9      513.67      614.53    127.80 o 
   4   9   9     1102.17     1189.63     96.71 o 
   5   9   9       80.77       97.79     83.30 o 
   6   9   9        5.13      113.01     71.26 o 
   7   9   9      235.86      171.50     41.34 o 
   8   9   9       45.61        0.00     29.17 o 
   9   9   9      238.71      233.60     46.91 o 
  10   9   9      195.83      229.65     50.54 o 
  11   9   9      914.69      961.31    103.59 o 
  12   9   9      192.68      220.30     51.16 o 
  13   9   9        4.55        4.08     20.34 o 
 -13  10   9      475.21      512.05     84.38 o 
 -12  10   9      306.76      327.41     85.58 o 
 -11  10   9      217.56      280.09     56.69 o 
 -10  10   9      398.24      415.25     80.22 o 
  -9  10   9       16.69       32.03     15.91 o 
  -8  10   9      255.82      181.49     42.03 o 
  -7  10   9      175.54      112.67     42.17 o 
  -6  10   9      256.78      236.18     42.54 o 
  -5  10   9     1431.61     1367.07     98.28 o 
  -4  10   9      280.85      300.98     28.96 o 
  -3  10   9      295.40      254.95     28.74 o 
  -2  10   9      242.31      269.56     32.78 o 
  -1  10   9      191.67      185.59     29.51 o 
   0  10   9      464.50      510.20     40.09 o 
   1  10   9       24.95       37.72     14.05 o 
   2  10   9        6.22       10.41     13.35 o 
   3  10   9       10.28       45.33     58.83 o 
   4  10   9      290.69      393.52    133.69 o 
   5  10   9      156.66      222.62    102.20 o 
   6  10   9      267.87      357.42    151.07 o 
   7  10   9       81.05      111.25     41.25 o 
   8  10   9      878.15      993.65     95.25 o 
   9  10   9      402.56      465.59     69.15 o 
  10  10   9      176.10      154.82     44.71 o 
  11  10   9      753.04      631.12     85.87 o 
  12  10   9      409.17      427.05     74.66 o 
  13  10   9      101.17      177.49     48.37 o 
 -13  11   9       49.67       67.24     39.85 o 
 -12  11   9       63.10       51.37     33.74 o 
 -11  11   9        4.95       12.70     79.99 o 
 -10  11   9      678.05      705.51    106.20 o 
  -9  11   9      235.14      141.10     60.00 o 
  -8  11   9        6.73       14.57     37.16 o 
  -7  11   9       58.62       13.18     17.81 o 
  -6  11   9     2265.87     2266.91    157.35 o 
  -5  11   9      372.08      361.12     50.92 o 
  -4  11   9     3203.34     3082.16    107.85 o 
  -3  11   9      578.39      604.41     50.38 o 
  -2  11   9     1186.11     1221.73     71.74 o 
  -1  11   9       68.33       72.16     23.31 o 
   0  11   9      105.01       83.02     18.20 o 
   1  11   9      580.76      630.50     53.67 o 
   2  11   9     1464.59     1468.76    128.46 o 
   3  11   9       27.41        0.00     19.62 o 
   4  11   9      396.11      406.94     70.14 o 
   5  11   9     1656.70     1786.23    153.47 o 
   6  11   9      595.10      768.88    220.80 o 
   7  11   9     2387.21     2308.01    165.07 o 
   8  11   9       50.61       74.08     55.97 o 
   9  11   9      447.71      460.65     81.36 o 
  10  11   9       20.02       14.11     20.76 o 
  11  11   9       75.40       95.14     37.45 o 
  12  11   9      101.64      162.01     54.71 o 
  13  11   9       19.60       11.99     28.04 o 
 -12  12   9       61.17      239.10     73.57 o 
 -11  12   9      462.50      555.46     99.52 o 
 -10  12   9       72.96       73.89     63.45 o 
  -9  12   9      162.82      156.93     62.71 o 
  -8  12   9      117.94       55.58     38.93 o 
  -7  12   9      549.19      535.66    108.92 o 
  -6  12   9       64.67       74.40     28.13 o 
  -5  12   9     3371.80     3378.27    155.99 o 
  -4  12   9     1045.74     1007.60     64.60 o 
  -3  12   9     2034.69     2185.54     99.10 o 
  -2  12   9      136.53      180.70     35.49 o 
  -1  12   9      119.58      116.91     26.28 o 
   0  12   9        0.13       72.52     20.43 o 
   1  12   9     2767.95     2741.77    118.13 o 
   2  12   9        0.67        0.00     24.70 o 
   3  12   9      637.60      623.96     90.69 o 
   4  12   9      189.17      272.49     60.76 o 
   5  12   9       82.15      102.86     43.53 o 
   6  12   9     3306.06     3618.63    235.51 o 
   7  12   9      192.16      186.73     57.15 o 
   8  12   9     1231.34     1225.16    133.26 o 
   9  12   9       32.82      129.48     47.92 o 
  10  12   9        1.07       13.21     32.39 o 
  11  12   9        5.28       18.12     26.64 o 
  12  12   9       64.99       90.26     47.60 o 
 -12  13   9       34.93       18.76     22.32 o 
 -11  13   9        2.35       13.74     69.93 o 
 -10  13   9      447.23      529.83     86.25 o 
  -9  13   9       84.85       91.77     37.53 o 
  -8  13   9      769.75      884.69    102.37 o 
  -7  13   9       60.46       63.19     16.17 o 
  -6  13   9      307.90      301.52     50.11 o 
  -5  13   9     1352.67     1645.94    111.49 o 
  -4  13   9       28.24       37.77     14.96 o 
  -3  13   9       88.21      104.96     26.94 o 
  -2  13   9     1274.27     1265.24     92.37 o 
  -1  13   9      113.86       34.04     31.90 o 
   0  13   9       13.44        0.00     12.95 o 
   1  13   9      765.45      703.39     71.77 o 
   2  13   9     3246.90     3278.76    208.63 o 
   3  13   9     4343.93     4480.00    246.21 o 
   4  13   9      161.79      136.90     46.31 o 
   5  13   9        6.81        0.00     25.65 o 
   6  13   9      112.31       46.44     28.92 o 
   7  13   9      119.59       90.40     36.49 o 
   8  13   9      146.68       98.88     48.47 o 
   9  13   9     3065.57     3156.99    218.07 o 
  10  13   9      149.23      102.10    152.99 o 
  11  13   9       93.72       53.62     36.97 o 
  12  13   9      245.31      221.68    140.38 o 
 -12  14   9      263.09      228.44     51.31 o 
 -11  14   9      122.55      114.69     43.78 o 
 -10  14   9      251.66      379.51     72.47 o 
  -9  14   9       34.26       52.36     38.30 o 
  -8  14   9       16.79       47.52     29.14 o 
  -7  14   9       10.79        4.58     24.59 o 
  -6  14   9      112.81      159.09     38.41 o 
  -5  14   9      359.16      454.11     60.79 o 
  -4  14   9      619.50      539.71     63.87 o 
  -3  14   9     1319.68     1332.47     98.69 o 
  -2  14   9       28.32        0.00     18.57 o 
  -1  14   9       44.73       19.63     16.14 o 
   0  14   9     2136.78     2184.54    148.88 o 
   1  14   9      476.95      461.53     58.64 o 
   2  14   9        4.23        0.00     19.74 o 
   3  14   9      388.45      342.01     73.77 o 
   4  14   9       15.49        0.00     25.78 o 
   5  14   9      732.80      703.94    106.78 o 
   6  14   9        0.00        9.12     25.38 o 
   7  14   9        0.01        0.00     21.68 o 
   8  14   9      181.59      249.07     70.62 o 
   9  14   9      158.60      241.79     67.36 o 
  10  14   9      631.82      637.98    104.48 o 
  11  14   9        3.09       27.65     85.62 o 
  12  14   9      284.04      284.93     75.92 o 
 -11  15   9        1.54        0.00     38.02 o 
 -10  15   9      292.44      211.82     52.14 o 
  -9  15   9        0.07        0.00     24.48 o 
  -8  15   9       27.23       37.23     19.70 o 
  -7  15   9       87.36       31.36     23.22 o 
  -6  15   9      474.74      459.97     74.44 o 
  -5  15   9       54.98       32.88     18.06 o 
  -4  15   9     1552.67     1641.57    113.32 o 
  -3  15   9        9.87      280.52     51.19 o 
  -2  15   9     1704.78     1637.25    110.33 o 
  -1  15   9      647.67      598.83     67.86 o 
   0  15   9     1026.14     1185.11    101.50 o 
   1  15   9      129.46      107.50     27.51 o 
   2  15   9     1273.11     1490.78    152.99 o 
   3  15   9        5.26        0.00     30.34 o 
   4  15   9     2121.57     2353.33    194.99 o 
   5  15   9       10.18        0.00     14.18 o 
   6  15   9      168.44      144.56     51.64 o 
   7  15   9      831.10      765.12    121.92 o 
   8  15   9       91.23       54.70     33.82 o 
   9  15   9       14.32       88.23     42.29 o 
  10  15   9       14.37      103.20    390.83 o 
  11  15   9       61.78      185.66    231.86 o 
 -11  16   9       16.33        0.00     20.74 o 
 -10  16   9      421.94      481.98     83.72 o 
  -9  16   9      589.63      528.94     85.35 o 
  -8  16   9      112.45       57.91     23.33 o 
  -7  16   9       52.58      106.52     35.07 o 
  -6  16   9      116.23       85.88     29.23 o 
  -5  16   9        2.12        0.00     15.47 o 
  -4  16   9       63.61       67.09     29.64 o 
  -3  16   9       37.29       52.04     26.25 o 
  -2  16   9      403.57      382.13     56.02 o 
  -1  16   9       40.69       18.11     39.61 o 
   0  16   9      898.01      804.14     86.36 o 
   1  16   9     1214.58     1250.33    107.84 o 
   2  16   9       40.88       28.96     22.81 o 
   3  16   9       12.74        1.79     24.06 o 
   4  16   9      303.29      269.86     69.67 o 
   5  16   9       20.27       13.59     14.87 o 
   6  16   9      192.50      138.06     46.73 o 
   7  16   9        4.49       35.32     26.57 o 
   8  16   9      494.24      541.66    107.05 o 
   9  16   9        8.04       10.99     20.38 o 
  10  16   9       52.15       41.97     32.70 o 
  11  16   9      403.24      511.55     97.51 o 
 -10  17   9       23.23       10.01     36.86 o 
  -9  17   9       88.53      113.63     40.98 o 
  -8  17   9       45.49       14.83     17.54 o 
  -7  17   9        2.93       16.16     15.49 o 
  -6  17   9      106.91       70.98     29.84 o 
  -5  17   9      285.85      279.85     49.69 o 
  -4  17   9       54.14       42.93     17.32 o 
  -3  17   9        0.18        6.72     24.88 o 
  -2  17   9      320.42      450.70     73.16 o 
  -1  17   9      208.52      188.63     59.63 o 
   0  17   9     1604.26     1686.73    167.81 o 
   1  17   9        7.60       13.38     21.41 o 
   2  17   9      263.82      156.06     54.85 o 
   3  17   9     1103.95      866.53    126.34 o 
   4  17   9       39.58       71.32     38.12 o 
   5  17   9      282.99      510.87     97.98 o 
   6  17   9      121.18      163.82     52.56 o 
   7  17   9       52.11       74.00     48.84 o 
   8  17   9     1523.22     1569.88    188.48 o 
   9  17   9      316.04      222.67     81.86 o 
  10  17   9       32.22        5.58     28.11 o 
 -10  18   9       10.13        8.65     34.42 o 
  -9  18   9      261.74      227.68     47.96 o 
  -8  18   9       69.68       16.98     26.14 o 
  -7  18   9     1185.59     1356.36    116.47 o 
  -6  18   9       41.26       95.21     31.63 o 
  -5  18   9       13.75       12.32     21.73 o 
  -4  18   9       16.63       15.90     19.08 o 
  -3  18   9      264.63      384.56     70.71 o 
  -2  18   9      279.94      302.26     61.50 o 
  -1  18   9       34.29       77.93     45.18 o 
   0  18   9       13.10       24.80     19.97 o 
   1  18   9        5.99        0.00     20.05 o 
   2  18   9       53.49       18.91     18.10 o 
   3  18   9        7.56        0.00     19.96 o 
   4  18   9       15.13       28.18     35.99 o 
   5  18   9      126.01      110.51     46.07 o 
   6  18   9      407.85      244.52     71.46 o 
   7  18   9       12.79       27.01     36.23 o 
   8  18   9      149.33      127.30     51.14 o 
   9  18   9      233.85      252.09     79.72 o 
  -9  19   9        4.16        0.00     31.73 o 
  -8  19   9      165.08      131.02     37.88 o 
  -7  19   9       34.78       37.06     23.93 o 
  -6  19   9     1596.16     1546.06    125.06 o 
  -5  19   9      214.63      247.36     51.15 o 
  -4  19   9       87.00      165.78     49.30 o 
  -3  19   9      540.76      459.44     80.49 o 
  -2  19   9      224.47      230.88     59.47 o 
  -1  19   9       42.20        0.00     19.62 o 
   0  19   9      124.77      144.74     85.78 o 
   1  19   9        1.74        0.00     44.50 o 
   2  19   9      724.66      656.92    115.31 o 
   3  19   9      620.59      514.50    103.37 o 
   4  19   9      233.37      316.11     78.63 o 
   5  19   9       80.68       67.24     33.92 o 
   6  19   9      377.01      551.61    111.46 o 
   7  19   9      142.59      178.70     67.11 o 
   8  19   9      131.21       84.71     45.73 o 
   9  19   9      126.36      220.74     80.00 o 
  -8  20   9       13.45        0.00     18.07 o 
  -7  20   9       63.65      110.87     35.53 o 
  -6  20   9       87.05       47.70     23.85 o 
  -5  20   9       37.48       25.89     58.44 o 
  -4  20   9       73.03       40.27     31.73 o 
  -3  20   9      190.50      204.54     54.53 o 
  -2  20   9       61.83       72.27     30.42 o 
  -1  20   9      627.76      707.36    126.60 o 
   0  20   9      555.37      475.49     76.03 o 
   1  20   9      198.47      188.60     50.36 o 
   2  20   9      644.39      458.92    101.98 o 
   3  20   9        0.48        7.86     29.72 o 
   4  20   9       42.13      196.90     68.20 o 
   5  20   9       75.01       97.68     46.57 o 
   6  20   9      257.75      350.26     92.00 o 
   7  20   9       54.62       34.38     26.66 o 
   8  20   9      104.67       94.47     46.84 o 
  -7  21   9       51.76      118.25     48.56 o 
  -6  21   9        2.04       17.55     30.13 o 
  -5  21   9      632.55      599.35     95.85 o 
  -4  21   9      140.41      169.61     52.63 o 
  -3  21   9        7.67       37.35     83.65 o 
  -2  21   9      215.44      208.95     58.36 o 
  -1  21   9      165.80      117.29     51.63 o 
   0  21   9       20.18        0.00     27.41 o 
   1  21   9       24.89       52.89     26.33 o 
   2  21   9      235.02      283.05     80.94 o 
   3  21   9        0.08       31.24     37.79 o 
   4  21   9       44.04        0.00     41.24 o 
   5  21   9       14.92       12.51     23.60 o 
   6  21   9      220.60      224.46     78.52 o 
   7  21   9        1.91       21.37     22.26 o 
  -6  22   9       69.02      182.31     74.23 o 
  -5  22   9      289.90      296.44     67.60 o 
  -4  22   9        5.24       70.66     44.90 o 
  -3  22   9      187.02      203.03     53.55 o 
  -2  22   9      168.31      159.74     58.95 o 
  -1  22   9      253.88      308.41     94.16 o 
   0  22   9        7.14        4.76     19.48 o 
   1  22   9      124.47       80.46     38.15 o 
   2  22   9      941.14      924.63    154.41 o 
   3  22   9       86.38       63.28     36.22 o 
   4  22   9       60.36      146.07     63.50 o 
   5  22   9      435.37      423.45    107.83 o 
   6  22   9       53.44       90.55     49.32 o 
  -5  23   9      115.24      100.02     41.67 o 
  -4  23   9      255.75      272.39     65.75 o 
  -3  23   9       47.77      134.98     50.03 o 
  -2  23   9        1.69        0.00     26.23 o 
  -1  23   9        0.00        0.00     44.23 o 
   0  23   9      330.68      317.32     67.52 o 
   1  23   9      590.77      732.59    105.25 o 
   2  23   9       94.23       88.53     62.58 o 
   3  23   9       81.39      155.05     62.16 o 
   4  23   9      474.04      604.05    126.45 o 
   5  23   9       57.88       56.36     45.84 o 
  -3  24   9       45.48       30.48     32.81 o 
  -2  24   9       16.25       21.00     33.49 o 
  -1  24   9      152.66      172.75     84.21 o 
   0  24   9      116.24       60.52     42.53 o 
   1  24   9       13.57       32.19     33.18 o 
   2  24   9      144.64      252.31     88.08 o 
   3  24   9      536.88      694.98    141.88 o 
 -14   0  10      461.21      416.82    145.69 o 
 -12   0  10      202.24      101.35     62.45 o 
 -10   0  10        4.30      472.74    138.33 o 
  -8   0  10     1801.15     1891.18    245.96 o 
  -6   0  10     2200.97     2690.58    194.25 o 
  -4   0  10      417.93      392.21     99.62 o 
  -2   0  10     1479.90     1484.31    103.44 o 
   0   0  10      713.85      783.88    109.66 o 
   2   0  10      510.44      488.21     68.99 o 
   4   0  10        0.64        5.92     11.29 o 
   6   0  10      675.32      758.30     71.72 o 
   8   0  10      174.92      234.99     60.73 o 
  10   0  10     1950.15     2202.20    196.47 o 
  12   0  10      211.32      163.25     51.15 o 
  14   0  10      207.71      200.15     63.42 o 
 -14   1  10      120.82      141.55     53.48 o 
 -13   1  10      462.17      374.87     72.58 o 
 -12   1  10      804.70      820.11    102.55 o 
 -11   1  10       78.03       56.10     24.76 o 
 -10   1  10      717.63      658.54     85.10 o 
  -9   1  10        2.75        0.67     18.25 o 
  -8   1  10       71.87       88.44     27.44 o 
  -7   1  10     4999.20     5218.43    185.93 o 
  -6   1  10      210.90      275.48     47.88 o 
  -5   1  10      200.77      304.74     57.93 o 
  -4   1  10      249.37      211.25     71.25 o 
  -3   1  10      289.46      289.87     81.75 o 
  -2   1  10      129.23      195.33     20.58 o 
  -1   1  10      398.23      499.22     34.05 o 
   0   1  10     1789.88     2103.67    124.88 o 
   1   1  10       77.90      173.33     36.45 o 
   2   1  10     1585.77     1731.15     64.38 o 
   3   1  10     1183.50     1279.55     43.33 o 
   4   1  10      201.38      239.01     19.20 o 
   5   1  10       52.14       58.82     16.18 o 
   6   1  10     2412.63     2290.04     87.88 o 
   7   1  10     1310.62     1283.38     76.66 o 
   8   1  10      430.54      471.78     47.34 o 
   9   1  10     1690.69     1831.61    118.02 o 
  10   1  10      275.39      250.09     44.92 o 
  11   1  10      177.19      189.22     34.13 o 
  12   1  10        2.85        0.00     19.49 o 
  13   1  10      212.48      184.14     37.81 o 
  14   1  10        1.39       44.12     26.31 o 
 -14   2  10      801.05      967.08    122.32 o 
 -13   2  10       31.07        0.00     23.22 o 
 -12   2  10      177.07      137.21     44.45 o 
 -11   2  10       17.17       30.48     22.27 o 
 -10   2  10       35.23       28.21     31.03 o 
  -9   2  10       40.70       19.83     22.79 o 
  -8   2  10      106.91      116.61     25.63 o 
  -7   2  10      199.23      182.87     36.05 o 
  -6   2  10     1612.21     1709.91     79.59 o 
  -5   2  10      101.45      100.97     23.29 o 
  -4   2  10     4425.36     4567.40    181.50 o 
  -3   2  10      460.40      388.31     48.27 o 
  -2   2  10     1351.75     1600.31     59.27 o 
  -1   2  10     1909.73     1816.51     42.45 o 
   0   2  10     1025.09      842.73     66.66 o 
   1   2  10     3717.94     3582.63    114.13 o 
   2   2  10       44.27       65.27     23.93 o 
   3   2  10      130.04      145.16     14.00 o 
   4   2  10      653.43      682.95     30.28 o 
   5   2  10       20.66        4.29      6.64 o 
   6   2  10      104.32       71.24      9.19 o 
   7   2  10      949.61      894.73     53.32 o 
   8   2  10     1230.03     1208.24     77.21 o 
   9   2  10     5762.28     5591.50    208.56 o 
  10   2  10      248.36      279.55     51.07 o 
  11   2  10       73.57      145.04     38.83 o 
  12   2  10      391.54      339.01     56.93 o 
  13   2  10       57.18       90.94     29.17 o 
  14   2  10      423.45      305.91     60.67 o 
 -14   3  10       42.80        0.00     31.11 o 
 -13   3  10       27.82        8.69     28.35 o 
 -12   3  10        5.47       27.01     28.19 o 
 -11   3  10       57.52       32.78     21.36 o 
 -10   3  10      434.12      549.16     67.65 o 
  -9   3  10       40.36       52.77     27.41 o 
  -8   3  10      648.36      678.51     69.74 o 
  -7   3  10        1.23        0.00     26.08 o 
  -6   3  10      297.44      262.94     35.28 o 
  -5   3  10     1066.71     1049.22     60.47 o 
  -4   3  10        2.22        1.76     10.22 o 
  -3   3  10       23.19       39.94     18.72 o 
  -2   3  10       40.65       36.50      9.12 o 
  -1   3  10     1006.08     1073.08     36.87 o 
   0   3  10      827.86      812.80     43.12 o 
   1   3  10     5438.35     5294.17    119.79 o 
   2   3  10      454.23      467.73     21.18 o 
   3   3  10        9.59       43.35      7.00 o 
   4   3  10       25.76       35.82      7.75 o 
   5   3  10      477.14      417.66     27.20 o 
   6   3  10     1294.32     1324.55     51.35 o 
   7   3  10     3697.05     3793.99    107.55 o 
   8   3  10     3505.10     3550.31    100.78 o 
   9   3  10      602.38      691.14     73.45 o 
  10   3  10      472.80      471.57     65.07 o 
  11   3  10      301.21      252.58     50.83 o 
  12   3  10       95.54       89.35     43.68 o 
  13   3  10        0.33       40.29     27.79 o 
  14   3  10      409.91      356.48     63.34 o 
 -14   4  10       73.31       92.06     44.59 o 
 -13   4  10      350.60      410.31     75.64 o 
 -12   4  10      861.63      918.70    110.55 o 
 -11   4  10     1060.85     1094.38    101.01 o 
 -10   4  10        0.69       31.15     40.63 o 
  -9   4  10      279.32      247.04     44.16 o 
  -8   4  10     1876.45     1878.55    132.04 o 
  -7   4  10      671.24      619.39     86.11 o 
  -6   4  10     1427.73     1265.51     80.25 o 
  -5   4  10      514.55      446.30     43.23 o 
  -4   4  10      345.55      312.99     30.48 o 
  -3   4  10        8.14       14.85      9.53 o 
  -2   4  10      195.03      150.81     17.29 o 
  -1   4  10     1808.41     1751.30     52.15 o 
   0   4  10     2659.42     2607.96     59.52 o 
   1   4  10        4.40        3.76      6.62 o 
   2   4  10     1999.01     2081.09     49.72 o 
   3   4  10      770.80      647.19     30.01 o 
   4   4  10      527.98      559.25     34.49 o 
   5   4  10     4801.17     5080.33     98.67 o 
   6   4  10      984.37      957.43     56.82 o 
   7   4  10      222.30      230.42     27.38 o 
   8   4  10      506.89      521.74     45.58 o 
   9   4  10       27.27       21.66     19.23 o 
  10   4  10      868.85      937.27     75.84 o 
  11   4  10      720.14      782.56     72.46 o 
  12   4  10        0.57        0.00     30.51 o 
  13   4  10        7.58        0.00     37.74 o 
  14   4  10       78.23       25.12     19.14 o 
 -14   5  10        4.99        9.99     34.22 o 
 -13   5  10      663.75      617.57     93.29 o 
 -12   5  10      738.83      824.16    108.24 o 
 -11   5  10      186.17      120.28     41.03 o 
 -10   5  10      264.39      318.13     52.24 o 
  -9   5  10      232.66      227.43     40.96 o 
  -8   5  10       20.46        0.00     31.05 o 
  -7   5  10       40.04       11.56     24.46 o 
  -6   5  10      338.15      257.37     43.48 o 
  -5   5  10     2927.81     3162.94    133.98 o 
  -4   5  10      352.19      389.34     43.06 o 
  -3   5  10        3.19        5.19      5.78 o 
  -2   5  10       24.75       35.85     11.35 o 
  -1   5  10      322.62      322.46     23.36 o 
   0   5  10      183.38      176.91     15.64 o 
   1   5  10       32.33       21.83      5.31 o 
   2   5  10     1042.13      956.06     36.51 o 
   3   5  10      248.25      195.95     18.08 o 
   4   5  10      148.59      164.54     20.31 o 
   5   5  10      383.50      372.01     26.03 o 
   6   5  10      114.69       92.29     23.86 o 
   7   5  10       38.50       31.47     17.13 o 
   8   5  10      322.68      354.92     54.63 o 
   9   5  10      109.58      135.77     33.72 o 
  10   5  10     1832.66     1821.73    120.94 o 
  11   5  10      252.49      153.08     48.10 o 
  12   5  10       38.72        9.80     19.74 o 
  13   5  10        6.30        8.54     19.99 o 
  14   5  10       23.23        9.28     25.79 o 
 -14   6  10      181.61      219.35     49.63 o 
 -13   6  10       91.70      126.67     36.05 o 
 -12   6  10       62.05       86.09     27.50 o 
 -11   6  10      465.41      543.44     61.84 o 
 -10   6  10      669.81      685.68     67.58 o 
  -9   6  10      112.93       82.36     30.02 o 
  -8   6  10     2437.00     2483.47    128.58 o 
  -7   6  10       63.46       16.64     12.31 o 
  -6   6  10     1484.83     1337.60     94.69 o 
  -5   6  10       46.95       71.54     16.47 o 
  -4   6  10      528.48      552.79     51.41 o 
  -3   6  10      299.53      402.05     32.56 o 
  -2   6  10     2658.87     2700.81     75.12 o 
  -1   6  10     1094.58     1037.76     40.87 o 
   0   6  10       38.89       33.57     11.40 o 
   1   6  10     1348.33     1406.55     44.53 o 
   2   6  10     1134.97     1154.43     47.25 o 
   3   6  10      326.95      330.77     27.95 o 
   4   6  10       93.51      119.39     18.31 o 
   5   6  10     1027.42     1142.61     45.52 o 
   6   6  10      439.73      397.60     50.43 o 
   7   6  10      197.90      225.75     38.83 o 
   8   6  10      123.92      136.74     36.65 o 
   9   6  10       98.89       56.57     31.80 o 
  10   6  10      294.97      281.96     50.87 o 
  11   6  10       53.14       64.00     30.46 o 
  12   6  10        9.16        0.00     27.88 o 
  13   6  10      107.78       75.59     27.81 o 
 -13   7  10       26.46       26.63     23.28 o 
 -12   7  10       50.46       18.96     21.85 o 
 -11   7  10       14.71        2.54     14.27 o 
 -10   7  10       66.04       65.47     28.15 o 
  -9   7  10       79.00       13.32     46.05 o 
  -8   7  10      330.30      456.30     54.71 o 
  -7   7  10     2915.48     3073.60    155.26 o 
  -6   7  10     2212.52     2484.43    130.75 o 
  -5   7  10       11.98       14.79     13.08 o 
  -4   7  10     1923.29     1862.75     69.96 o 
  -3   7  10      748.27      728.80     49.82 o 
  -2   7  10       54.24      101.02     20.39 o 
  -1   7  10     4837.42     4962.88    117.52 o 
   0   7  10       50.10      102.80     17.96 o 
   1   7  10      243.67      208.67     19.29 o 
   2   7  10     1086.96     1052.56     46.00 o 
   3   7  10      108.21      106.27     14.16 o 
   4   7  10     2077.69     2122.58     93.20 o 
   5   7  10      180.37      113.33     15.59 o 
   6   7  10        0.51        0.00     12.99 o 
   7   7  10      427.18      396.03     54.85 o 
   8   7  10      187.11      203.62     63.21 o 
   9   7  10       85.13       86.13     28.01 o 
  10   7  10        7.71       15.20     20.90 o 
  11   7  10     1033.92     1111.32    110.62 o 
  12   7  10      253.68      303.25     52.80 o 
  13   7  10     1053.70     1325.44    116.53 o 
 -13   8  10       51.25       63.67     24.91 o 
 -12   8  10        0.49        0.00     21.91 o 
 -11   8  10       56.50       59.55     27.38 o 
 -10   8  10      522.71      487.21     63.92 o 
  -9   8  10      900.64      931.28     84.08 o 
  -8   8  10      288.36      299.36     51.29 o 
  -7   8  10      150.54       85.99     43.94 o 
  -6   8  10     2504.27     2581.75    135.08 o 
  -5   8  10      332.41      331.26     99.02 o 
  -4   8  10      393.58      367.79     32.18 o 
  -3   8  10       62.11       79.66     18.90 o 
  -2   8  10        0.58        1.61      7.89 o 
  -1   8  10     1370.80     1251.82     60.97 o 
   0   8  10      204.80      251.35     26.85 o 
   1   8  10      568.87      656.80     44.96 o 
   2   8  10      939.72      928.51     45.50 o 
   3   8  10        0.02        0.00     12.06 o 
   4   8  10       15.59       48.55     29.82 o 
   5   8  10      416.35      377.09     47.49 o 
   6   8  10      150.29      142.69     57.64 o 
   7   8  10      982.34     1071.36    102.83 o 
   8   8  10       46.42       60.41     26.11 o 
   9   8  10      285.54      250.00     48.38 o 
  10   8  10      455.83      406.02     63.37 o 
  11   8  10      542.94      561.33     86.49 o 
  12   8  10      330.46      363.02     68.28 o 
  13   8  10       46.62       69.02     34.39 o 
 -13   9  10      186.26      169.59     46.67 o 
 -12   9  10       73.03      123.48     34.37 o 
 -11   9  10       11.10        0.00     22.84 o 
 -10   9  10       25.07       86.85     41.88 o 
  -9   9  10      336.25      357.60     60.55 o 
  -8   9  10      573.72      678.87     78.93 o 
  -7   9  10       87.37       89.44     23.07 o 
  -6   9  10     3978.84     3744.20    201.61 o 
  -5   9  10     2586.92     2586.31    136.80 o 
  -4   9  10     2353.02     2377.38     88.87 o 
  -3   9  10     2004.52     1986.86     79.54 o 
  -2   9  10      143.50      164.48     26.16 o 
  -1   9  10     2236.93     2297.46     86.95 o 
   0   9  10       31.56       21.87     11.16 o 
   1   9  10      515.18      612.89     42.29 o 
   2   9  10     6178.29     6155.11    159.82 o 
   3   9  10      236.16      262.41     55.44 o 
   4   9  10      520.96      491.04     91.89 o 
   5   9  10      677.19      830.32     85.56 o 
   6   9  10      961.03      872.63     92.64 o 
   7   9  10       52.81       74.23     26.47 o 
   8   9  10      470.10      462.71     63.55 o 
   9   9  10        0.28       23.24     23.93 o 
  10   9  10       29.30       13.99     24.95 o 
  11   9  10      733.32      744.85     91.13 o 
  12   9  10      528.18      470.99     74.04 o 
  13   9  10        0.48        0.00     22.34 o 
 -13  10  10      162.29      210.09     68.38 o 
 -12  10  10       21.66       38.62     54.66 o 
 -11  10  10        4.70       18.88     34.86 o 
 -10  10  10      210.46      219.03     53.45 o 
  -9  10  10     1000.11      866.43     94.07 o 
  -8  10  10        7.28       15.62     16.67 o 
  -7  10  10     1484.71     1458.65    135.11 o 
  -6  10  10      441.99      482.54    125.83 o 
  -5  10  10       63.42       25.71     21.91 o 
  -4  10  10      616.18      528.06     40.91 o 
  -3  10  10     1784.41     1665.31     75.47 o 
  -2  10  10      524.80      549.74     44.51 o 
  -1  10  10      317.90      301.98     32.68 o 
   0  10  10     2238.07     2238.77     83.86 o 
   1  10  10      165.64      168.32     23.14 o 
   2  10  10       42.59       30.95     14.40 o 
   3  10  10      660.19      664.99     71.75 o 
   4  10  10       47.36       98.22     60.26 o 
   5  10  10     1689.15     1744.99    125.81 o 
   6  10  10      816.30      907.55     95.00 o 
   7  10  10      152.76      235.26    117.42 o 
   8  10  10      792.52      751.20     81.43 o 
   9  10  10       80.38       59.68     38.09 o 
  10  10  10      209.12      247.24     56.26 o 
  11  10  10      342.44      258.53     56.34 o 
  12  10  10      166.16      105.11     35.16 o 
  13  10  10        0.31        0.00     20.78 o 
 -12  11  10       60.45      184.72     67.94 o 
 -11  11  10        0.02        0.83     39.91 o 
 -10  11  10      657.60      747.47    108.07 o 
  -9  11  10     1041.72      987.70    117.88 o 
  -8  11  10      628.51      740.44    128.38 o 
  -7  11  10      127.04      115.35     77.87 o 
  -6  11  10      379.95      443.92     61.98 o 
  -5  11  10     1127.52     1162.50     82.75 o 
  -4  11  10      652.08      621.87     55.83 o 
  -3  11  10      954.70      925.35     62.92 o 
  -2  11  10       80.20       70.83     21.61 o 
  -1  11  10     3147.72     2927.74    128.36 o 
   0  11  10       13.40        1.44     10.39 o 
   1  11  10        9.61       24.00     15.18 o 
   2  11  10        7.28      109.27    123.40 o 
   3  11  10      529.41      606.74    131.48 o 
   4  11  10     1997.47     2141.53    225.03 o 
   5  11  10      216.07      236.82     50.73 o 
   6  11  10      186.19      242.58    125.31 o 
   7  11  10      285.17      367.98     76.79 o 
   8  11  10       41.14       76.00     36.66 o 
   9  11  10      867.09      794.34    107.41 o 
  10  11  10       61.27      124.66     50.73 o 
  11  11  10      251.79      221.45     51.50 o 
  12  11  10      105.03      110.29     34.80 o 
 -12  12  10       59.00       70.48     38.39 o 
 -11  12  10      291.91      202.44     57.80 o 
 -10  12  10      143.39       67.02     40.68 o 
  -9  12  10       21.88       25.67     28.82 o 
  -8  12  10      478.00      366.09     84.20 o 
  -7  12  10       65.99       25.73     22.07 o 
  -6  12  10     8152.96     8374.82    258.10 o 
  -5  12  10      410.36      397.67     54.04 o 
  -4  12  10     1513.33     1536.65    104.01 o 
  -3  12  10      824.36      758.67     59.34 o 
  -2  12  10     7293.69     7229.62    184.96 o 
  -1  12  10       47.25       43.94     19.30 o 
   0  12  10      533.52      560.61     46.63 o 
   1  12  10      110.28       86.57     21.67 o 
   2  12  10      680.24      674.01    185.81 o 
   3  12  10      307.10      376.03     60.80 o 
   4  12  10      739.14      778.97    139.52 o 
   5  12  10       98.19      148.77    168.32 o 
   6  12  10      887.81     1151.05    170.46 o 
   7  12  10      534.25      736.54     95.44 o 
   8  12  10      466.41      521.26     88.28 o 
   9  12  10       74.28       83.60     37.83 o 
  10  12  10     1091.26     1114.76    132.42 o 
  11  12  10      309.72      408.45    188.98 o 
  12  12  10      226.69      207.33     67.24 o 
 -12  13  10      192.75      134.39     55.70 o 
 -11  13  10       61.60       97.51     49.49 o 
 -10  13  10       37.61        0.00     32.96 o 
  -9  13  10      159.66       70.38     55.64 o 
  -8  13  10        7.44       17.21     27.93 o 
  -7  13  10       22.36        2.32     17.12 o 
  -6  13  10        9.53        9.00     28.45 o 
  -5  13  10        9.77        0.00     13.09 o 
  -4  13  10       25.03       29.51     24.95 o 
  -3  13  10      363.27      388.41     42.71 o 
  -2  13  10     1129.49     1303.46     81.30 o 
  -1  13  10      470.22      536.05     58.82 o 
   0  13  10     1702.89     1728.33     90.63 o 
   1  13  10     1100.41     1013.42    106.05 o 
   2  13  10     1440.83     1173.65    127.98 o 
   3  13  10      281.55      221.45     56.72 o 
   4  13  10      708.28      905.90    111.94 o 
   5  13  10        4.54        0.00     22.04 o 
   6  13  10     1399.21     1530.56    134.20 o 
   7  13  10     2536.91     2520.35    199.78 o 
   8  13  10      859.47      680.33     99.88 o 
   9  13  10      583.98      635.16    154.62 o 
  10  13  10      379.76      420.67     85.79 o 
  11  13  10      802.24      816.27    122.52 o 
  12  13  10        2.59        0.00     17.72 o 
 -11  14  10       17.80       21.30     22.56 o 
 -10  14  10        7.08       17.62     23.98 o 
  -9  14  10       63.78       32.35     33.49 o 
  -8  14  10      373.39      343.29     68.25 o 
  -7  14  10     2507.05     2451.40    148.20 o 
  -6  14  10      127.77      139.70     34.90 o 
  -5  14  10       99.50       50.92     16.97 o 
  -4  14  10      225.66      229.84     43.94 o 
  -3  14  10      691.03      688.05     60.45 o 
  -2  14  10       84.34       83.52     24.78 o 
  -1  14  10      272.96      298.14     45.62 o 
   0  14  10       10.02       10.77     14.27 o 
   1  14  10     1023.94      882.60     83.36 o 
   2  14  10     1038.83      983.23    119.80 o 
   3  14  10      106.75      121.29     39.88 o 
   4  14  10      116.02      101.26     36.32 o 
   5  14  10        2.15       15.75     16.69 o 
   6  14  10      226.37      276.13     68.26 o 
   7  14  10       37.27       79.08    135.71 o 
   8  14  10      228.68      326.70     68.71 o 
   9  14  10        8.79       41.03     93.31 o 
  10  14  10      195.49      153.45     51.75 o 
  11  14  10      131.16      117.15     79.69 o 
 -11  15  10      108.92       65.20     27.64 o 
 -10  15  10       37.27       47.65     31.01 o 
  -9  15  10      231.16      175.32     50.48 o 
  -8  15  10      583.61      767.15     99.09 o 
  -7  15  10      148.04      163.49     41.37 o 
  -6  15  10     1211.41     1267.00    137.33 o 
  -5  15  10      405.32      427.26     58.74 o 
  -4  15  10      236.60      189.32     49.42 o 
  -3  15  10     1768.60     1931.69    123.61 o 
  -2  15  10      394.22      433.40     57.21 o 
  -1  15  10      102.23      125.69     33.80 o 
   0  15  10       45.01       74.03     26.49 o 
   1  15  10     2265.15     2542.71    148.25 o 
   2  15  10      298.86      436.00     86.76 o 
   3  15  10      115.62      120.33     45.19 o 
   4  15  10        1.06        0.00     31.68 o 
   5  15  10       21.03       54.07     31.34 o 
   6  15  10       10.19       36.96     22.34 o 
   7  15  10       12.26        0.00     31.70 o 
   8  15  10       28.50       77.26    231.30 o 
   9  15  10      173.24      203.77    139.56 o 
  10  15  10       44.41      160.06     83.29 o 
  11  15  10        2.22       82.17     53.08 o 
 -10  16  10      205.44      168.62     53.43 o 
  -9  16  10        0.02        0.00     42.22 o 
  -8  16  10       60.34       32.45     23.10 o 
  -7  16  10      178.13       75.98     43.96 o 
  -6  16  10       28.18       13.96     19.00 o 
  -5  16  10       50.28       42.99     25.63 o 
  -4  16  10      623.90      599.52     72.31 o 
  -3  16  10        8.29       18.26     11.40 o 
  -2  16  10       84.51      123.74     29.59 o 
  -1  16  10      538.38      594.51     82.98 o 
   0  16  10     1221.20     1067.48     87.45 o 
   1  16  10      757.30      662.82     90.00 o 
   2  16  10     1700.56     1386.47    155.20 o 
   3  16  10      737.06      676.31    105.12 o 
   4  16  10      264.88      347.60     77.01 o 
   5  16  10      689.62      593.65    103.92 o 
   6  16  10      161.83      244.31     69.69 o 
   7  16  10      239.41      212.23     68.70 o 
   8  16  10      576.55      520.05    105.92 o 
   9  16  10       69.87      143.18    314.80 o 
  10  16  10      173.09      272.87    182.70 o 
 -10  17  10       35.11       83.12     35.27 o 
  -9  17  10       98.98      195.56     55.06 o 
  -8  17  10       75.89       62.79     36.37 o 
  -7  17  10       64.82       75.51     22.64 o 
  -6  17  10       36.12       21.10     22.47 o 
  -5  17  10       58.13       50.99     23.72 o 
  -4  17  10      146.32      127.38     34.81 o 
  -3  17  10      248.55      301.11     51.07 o 
  -2  17  10        0.31        0.00     21.40 o 
  -1  17  10       55.27       82.50     40.08 o 
   0  17  10       40.75       16.34     39.88 o 
   1  17  10        0.01        0.00     21.19 o 
   2  17  10        6.10       22.75     20.80 o 
   3  17  10       33.14        0.00     27.30 o 
   4  17  10      192.21      182.19     62.36 o 
   5  17  10        4.99       59.23     39.17 o 
   6  17  10        0.07        0.00     30.85 o 
   7  17  10       94.89      112.34     51.62 o 
   8  17  10       17.73       41.05     25.69 o 
   9  17  10      286.49      370.29    131.46 o 
  10  17  10      242.07      408.63     85.29 o 
  -9  18  10      451.39      602.60     94.87 o 
  -8  18  10      100.32      149.27     40.21 o 
  -7  18  10       47.61       70.31     31.88 o 
  -6  18  10     1467.42     1452.87    119.65 o 
  -5  18  10        0.32        7.65     13.65 o 
  -4  18  10       51.07       40.64     25.38 o 
  -3  18  10       31.82        6.26     20.18 o 
  -2  18  10       44.61       31.09     35.27 o 
  -1  18  10      287.83      406.79     73.37 o 
   0  18  10      320.13      477.89     71.08 o 
   1  18  10      701.09      724.01    138.55 o 
   2  18  10      576.91      521.79    105.79 o 
   3  18  10       77.54       54.65     45.18 o 
   4  18  10      558.30      581.60    109.87 o 
   5  18  10      459.58      376.14     88.33 o 
   6  18  10      236.51      329.13     82.17 o 
   7  18  10        2.96       11.69     17.27 o 
   8  18  10       16.59       64.13     29.84 o 
   9  18  10        0.00       34.22     39.50 o 
  -8  19  10      228.01      195.66     43.77 o 
  -7  19  10      124.47      189.43     46.32 o 
  -6  19  10        7.90       34.62     26.05 o 
  -5  19  10        4.86       84.60     37.30 o 
  -4  19  10        2.30       25.32     18.15 o 
  -3  19  10      378.87      436.42     77.69 o 
  -2  19  10        0.21       22.58     47.89 o 
  -1  19  10      541.54      524.84     86.90 o 
   0  19  10       95.57       62.47     37.42 o 
   1  19  10       15.29       36.86     19.82 o 
   2  19  10       15.98       25.09     23.17 o 
   3  19  10      130.77      273.97     79.28 o 
   4  19  10       49.21       86.58     43.93 o 
   5  19  10       31.41       54.63     24.04 o 
   6  19  10        0.02        0.00     31.52 o 
   7  19  10      219.57      383.48    101.13 o 
   8  19  10      348.49      448.21    104.93 o 
  -8  20  10        0.15       21.15     17.34 o 
  -7  20  10       69.57       97.86     35.74 o 
  -6  20  10      804.92      963.61    102.81 o 
  -5  20  10       18.95       33.84     23.15 o 
  -4  20  10       34.75       58.38     39.31 o 
  -3  20  10      129.26       95.88     45.78 o 
  -2  20  10       16.58       44.13     30.65 o 
  -1  20  10        3.01        0.00     41.49 o 
   0  20  10       13.73        0.00     14.48 o 
   1  20  10        0.39        0.82     21.25 o 
   2  20  10      104.26      112.02     58.36 o 
   3  20  10        8.53       40.38     30.79 o 
   4  20  10      204.23      222.16     69.46 o 
   5  20  10        3.62       56.60     41.96 o 
   6  20  10      336.99      238.37     75.97 o 
   7  20  10      261.30      326.87     92.14 o 
  -7  21  10      233.36      361.91     63.63 o 
  -6  21  10        0.00       33.13     24.72 o 
  -5  21  10      227.23      277.41     70.13 o 
  -4  21  10      632.87      592.17     96.78 o 
  -3  21  10       30.27        0.00     31.03 o 
  -2  21  10      157.75      102.75     43.00 o 
  -1  21  10      280.74      308.75     71.53 o 
   0  21  10      255.56      267.28     56.74 o 
   1  21  10       12.85        0.00     26.34 o 
   2  21  10     1241.82     1235.83    175.83 o 
   3  21  10       31.89       39.17     33.01 o 
   4  21  10        0.54       13.88     18.67 o 
   5  21  10      396.91      509.28    115.69 o 
   6  21  10        8.68       36.73     32.37 o 
  -5  22  10       18.77       99.29     43.05 o 
  -4  22  10        3.07        0.00     21.77 o 
  -3  22  10        0.79        2.49     44.19 o 
  -2  22  10       22.97       16.93     39.52 o 
  -1  22  10      120.99      148.19     53.89 o 
   0  22  10      185.88      191.48     52.35 o 
   1  22  10       19.86       35.38     25.70 o 
   2  22  10       61.11      110.55     55.40 o 
   3  22  10      864.94      888.25    154.20 o 
   4  22  10        5.48        0.00     41.74 o 
   5  22  10       42.76       92.00     47.09 o 
  -4  23  10       97.34      103.52     45.04 o 
  -3  23  10      127.04      101.37     52.07 o 
  -2  23  10       28.65        9.22     57.51 o 
  -1  23  10        4.46        0.00     64.41 o 
   0  23  10       86.52       11.57     19.98 o 
   1  23  10      275.38      352.14     71.20 o 
   2  23  10      764.01      783.28    152.02 o 
   3  23  10      194.30      207.78     80.09 o 
   4  23  10       21.16       34.56     35.83 o 
 -13   0  11      899.34      917.93    207.65 o 
 -11   0  11      565.22     1076.73    217.89 o 
  -9   0  11      697.07      856.92    183.52 o 
  -7   0  11     1110.40     1155.21    136.09 o 
  -5   0  11     1265.39     1449.19    146.86 o 
  -3   0  11      200.12      304.50     53.46 o 
  -1   0  11      867.97      992.07     57.05 o 
   1   0  11      403.58      295.01     56.10 o 
   3   0  11     5630.65     5134.73     87.50 o 
   5   0  11     2275.34     2264.53     99.19 o 
   7   0  11     1245.89     1213.82     97.03 o 
   9   0  11      199.00      250.94     59.84 o 
  11   0  11     1197.14     1339.88    158.93 o 
  13   0  11       58.41      138.92     66.00 o 
 -14   1  11     1732.73     2042.01    225.01 o 
 -13   1  11       18.00       21.53     79.49 o 
 -12   1  11      344.45      312.49     80.71 o 
 -11   1  11      277.19      232.81     67.59 o 
 -10   1  11       35.30        0.00     38.45 o 
  -9   1  11      801.69      899.57    106.50 o 
  -8   1  11       20.83       63.45     60.12 o 
  -7   1  11      424.85      433.89     69.55 o 
  -6   1  11     4807.37     5050.20    195.27 o 
  -5   1  11      200.45      321.62     51.44 o 
  -4   1  11     8896.55     8308.14    463.90 o 
  -3   1  11       22.18       25.69     17.52 o 
  -2   1  11      329.63      342.75     36.20 o 
  -1   1  11       25.50       35.76     10.95 o 
   0   1  11       53.90       80.38     17.03 o 
   1   1  11      272.43      290.31     49.66 o 
   2   1  11      761.86      762.41     42.68 o 
   3   1  11      154.66      119.59     15.80 o 
   4   1  11        2.00        2.58      8.03 o 
   5   1  11       46.98       39.24     12.27 o 
   6   1  11      219.76      233.30     30.15 o 
   7   1  11     1254.63     1236.95     77.09 o 
   8   1  11      339.55      395.36     43.79 o 
   9   1  11       44.58       24.66     18.11 o 
  10   1  11      281.66      323.68     53.10 o 
  11   1  11        0.05       15.11     26.00 o 
  12   1  11      382.63      400.00     65.37 o 
  13   1  11        1.33        0.09     20.97 o 
 -14   2  11       73.65       45.57     40.50 o 
 -13   2  11     1821.38     2079.14    201.74 o 
 -12   2  11       30.74       14.28     22.93 o 
 -11   2  11       70.33        9.73     24.76 o 
 -10   2  11       63.55       86.82     33.48 o 
  -9   2  11      175.17       81.81     37.49 o 
  -8   2  11       20.27       34.38     28.04 o 
  -7   2  11       91.13       62.81     29.00 o 
  -6   2  11     1924.70     2092.71    177.21 o 
  -5   2  11     2611.36     2851.48    201.82 o 
  -4   2  11      285.16      449.07     58.16 o 
  -3   2  11     2667.73     2938.47    131.18 o 
  -2   2  11        4.49        0.31      5.11 o 
  -1   2  11      540.15      435.87     18.92 o 
   0   2  11       29.32       24.85     16.02 o 
   1   2  11      185.27      210.59     31.75 o 
   2   2  11     1992.32     1984.79     79.54 o 
   3   2  11       69.03       45.12      8.69 o 
   4   2  11      192.50      193.32     16.73 o 
   5   2  11       10.13       11.40      6.63 o 
   6   2  11      423.00      427.80     29.77 o 
   7   2  11     2139.66     2180.90     76.82 o 
   8   2  11      249.31      197.95     31.75 o 
   9   2  11      197.25      175.94     37.72 o 
  10   2  11       67.82      105.92     32.51 o 
  11   2  11       65.70       43.39     30.26 o 
  12   2  11      105.23      131.34     37.91 o 
  13   2  11        1.63        0.00     23.25 o 
 -14   3  11      391.00      532.85     90.75 o 
 -13   3  11      186.02      173.96     54.13 o 
 -12   3  11        2.93        0.00     43.23 o 
 -11   3  11        0.02        3.69     30.01 o 
 -10   3  11      526.96      523.47     76.26 o 
  -9   3  11       10.68        0.00     25.54 o 
  -8   3  11      140.77      148.85     36.03 o 
  -7   3  11      276.08      325.90     50.97 o 
  -6   3  11      119.70       66.63     18.92 o 
  -5   3  11      209.40      169.62     52.62 o 
  -4   3  11       16.81       11.48     18.02 o 
  -3   3  11      546.66      559.70     56.83 o 
  -2   3  11        7.98        3.36      4.14 o 
  -1   3  11       90.64      105.85     16.60 o 
   0   3  11     1201.92     1341.91    108.92 o 
   1   3  11        1.24        0.00     11.56 o 
   2   3  11     1045.20     1043.52     29.77 o 
   3   3  11       20.73       17.65     11.00 o 
   4   3  11      753.34      704.88     31.17 o 
   5   3  11      455.40      458.73     28.86 o 
   6   3  11       73.92       86.17     15.19 o 
   7   3  11      303.21      304.98     28.27 o 
   8   3  11      654.41      773.06     58.59 o 
   9   3  11      167.26       95.86     26.58 o 
  10   3  11      456.52      480.57     54.35 o 
  11   3  11      586.11      551.42     61.37 o 
  12   3  11      296.24      239.81     39.99 o 
  13   3  11      123.95      136.86     30.62 o 
 -13   4  11       16.95       10.47     30.99 o 
 -12   4  11      413.99      419.35     77.27 o 
 -11   4  11        1.62       88.52     38.91 o 
 -10   4  11      104.59       28.72     30.68 o 
  -9   4  11        3.13       31.04     22.33 o 
  -8   4  11       76.54       82.43     22.59 o 
  -7   4  11      726.45      694.76     63.82 o 
  -6   4  11       33.95       29.75     16.75 o 
  -5   4  11      858.97      820.15     60.05 o 
  -4   4  11     1125.03     1083.73     62.82 o 
  -3   4  11     2519.42     2692.57     98.89 o 
  -2   4  11      951.26     1063.35     45.47 o 
  -1   4  11      294.18      341.26     23.37 o 
   0   4  11      764.22      929.52     50.09 o 
   1   4  11      291.23      245.03     20.74 o 
   2   4  11        0.26       17.11      6.61 o 
   3   4  11     2672.91     2845.16     62.43 o 
   4   4  11        6.78        5.39      7.29 o 
   5   4  11     4147.98     4296.86     95.96 o 
   6   4  11       55.24       36.93     22.21 o 
   7   4  11     2835.36     2882.37    106.04 o 
   8   4  11      463.65      434.60     40.61 o 
   9   4  11     1789.72     1556.76     93.82 o 
  10   4  11      102.78       68.63     20.66 o 
  11   4  11      515.23      570.31     61.95 o 
  12   4  11        3.26       19.10     17.77 o 
  13   4  11       10.68        5.99     17.76 o 
 -13   5  11      322.09      413.07     66.24 o 
 -12   5  11       68.86       57.87     27.72 o 
 -11   5  11      187.79      145.57     35.43 o 
 -10   5  11      538.93      544.27     59.09 o 
  -9   5  11      269.07      214.58     36.48 o 
  -8   5  11     1193.54     1325.19     94.80 o 
  -7   5  11      513.03      486.01     50.43 o 
  -6   5  11       84.61       65.55     16.60 o 
  -5   5  11      665.03      744.22     63.69 o 
  -4   5  11      829.57      818.35     60.16 o 
  -3   5  11     1466.65     1403.21     58.79 o 
  -2   5  11      485.66      480.27     40.66 o 
  -1   5  11      324.19      331.61     28.52 o 
   0   5  11      207.45      209.75     22.61 o 
   1   5  11      548.51      511.77     29.12 o 
   2   5  11      399.95      375.00     23.14 o 
   3   5  11      301.79      248.23     19.18 o 
   4   5  11      961.01      885.01     45.72 o 
   5   5  11      570.88      570.47     33.98 o 
   6   5  11     1642.32     1795.47     91.47 o 
   7   5  11      910.08      880.96     65.84 o 
   8   5  11     1167.31     1154.57     87.01 o 
   9   5  11      296.02      310.93     49.44 o 
  10   5  11      208.29      103.69     45.66 o 
  11   5  11      173.21      140.74     37.20 o 
  12   5  11      219.53      134.40     35.73 o 
  13   5  11       80.53       91.77     32.81 o 
 -13   6  11       83.49       65.23     29.69 o 
 -12   6  11      518.80      615.96     78.57 o 
 -11   6  11      149.95      250.47     43.59 o 
 -10   6  11      706.64      648.00     64.43 o 
  -9   6  11       11.88       25.45     17.77 o 
  -8   6  11     1426.73     1371.03     96.59 o 
  -7   6  11     4781.48     4474.80    166.57 o 
  -6   6  11      613.53      655.64     65.44 o 
  -5   6  11      409.20      358.32     45.22 o 
  -4   6  11      805.89      872.10     63.38 o 
  -3   6  11      231.10      246.09     25.01 o 
  -2   6  11     1086.21     1179.56     57.36 o 
  -1   6  11      508.84      465.10     64.87 o 
   0   6  11      167.51      140.10     14.09 o 
   1   6  11     7382.92     7462.39    118.87 o 
   2   6  11      682.03      646.00     33.69 o 
   3   6  11      543.71      553.61     36.13 o 
   4   6  11      318.08      342.21     28.54 o 
   5   6  11       74.72       37.42     14.36 o 
   6   6  11      346.28      410.29     41.68 o 
   7   6  11     2045.71     2181.02    106.67 o 
   8   6  11      555.72      589.65     58.02 o 
   9   6  11      927.90      703.93     80.31 o 
  10   6  11      158.28      129.76     62.43 o 
  11   6  11      781.05      650.28    107.63 o 
  12   6  11       33.00       31.17     38.00 o 
  13   6  11      956.32     1015.35    102.08 o 
 -13   7  11       71.24        8.94     20.22 o 
 -12   7  11       49.37       14.68     25.08 o 
 -11   7  11      238.75      221.72     40.55 o 
 -10   7  11      190.70      186.44     35.74 o 
  -9   7  11       69.22       75.88     25.84 o 
  -8   7  11      353.44      256.20     57.57 o 
  -7   7  11     2880.15     3209.87    158.75 o 
  -6   7  11     2974.77     3165.36    147.52 o 
  -5   7  11      736.00      629.45     60.46 o 
  -4   7  11       31.28        8.42      8.43 o 
  -3   7  11     3852.68     4109.06    102.34 o 
  -2   7  11        9.27        3.82      9.27 o 
  -1   7  11      965.83     1013.74     45.80 o 
   0   7  11      704.58      682.90     45.28 o 
   1   7  11       36.19       33.50     12.09 o 
   2   7  11     1639.46     1574.51     67.84 o 
   3   7  11     2718.81     2825.70     91.15 o 
   4   7  11      659.10      654.11     51.20 o 
   5   7  11      566.31      588.73     51.97 o 
   6   7  11     2921.44     3163.90    126.64 o 
   7   7  11      192.48      171.79     30.24 o 
   8   7  11      869.90      905.22     86.60 o 
   9   7  11      470.74      509.85     77.75 o 
  10   7  11      855.23      928.95     97.71 o 
  11   7  11      209.95      218.47     50.49 o 
  12   7  11      105.92       96.67     28.17 o 
  13   7  11       66.04       74.83     29.13 o 
 -13   8  11        2.41        4.62     20.19 o 
 -12   8  11      551.23      579.64     74.22 o 
 -11   8  11      174.05      171.76     38.20 o 
 -10   8  11        1.11        0.00     19.48 o 
  -9   8  11        0.79        0.00     17.78 o 
  -8   8  11       21.45       28.83     15.49 o 
  -7   8  11     3269.56     3055.06    156.61 o 
  -6   8  11     5023.23     5186.41    191.03 o 
  -5   8  11     2358.39     2432.84    120.53 o 
  -4   8  11      439.97      519.57     39.33 o 
  -3   8  11      171.19      161.06     20.76 o 
  -2   8  11      268.46      236.97     27.36 o 
  -1   8  11      672.00      602.26     43.54 o 
   0   8  11       42.63       23.85     12.95 o 
   1   8  11      227.46      225.82     20.62 o 
   2   8  11       22.82       15.07      8.82 o 
   3   8  11       33.95       41.21     16.78 o 
   4   8  11      822.76      819.18     72.08 o 
   5   8  11       90.53       65.30     18.88 o 
   6   8  11       20.18        8.03     17.67 o 
   7   8  11      206.61      151.16     36.82 o 
   8   8  11      543.43      497.37     70.13 o 
   9   8  11     1089.47      966.01     94.87 o 
  10   8  11      253.54      299.02     59.03 o 
  11   8  11       38.96        0.00     25.99 o 
  12   8  11      885.50      927.38     93.11 o 
  13   8  11      195.33      176.25     37.60 o 
 -13   9  11       40.89        0.00     22.45 o 
 -12   9  11        3.44       33.86     16.93 o 
 -11   9  11      208.22      218.35     44.43 o 
 -10   9  11        0.14       11.76     23.33 o 
  -9   9  11      500.47      505.95     71.22 o 
  -8   9  11       10.13        1.48     31.15 o 
  -7   9  11      204.63      138.53     32.23 o 
  -6   9  11     3828.16     3696.05    162.26 o 
  -5   9  11     3325.31     3346.49    190.11 o 
  -4   9  11     1058.96     1047.04     59.63 o 
  -3   9  11      313.50      285.59     29.54 o 
  -2   9  11      112.57       83.35     16.67 o 
  -1   9  11       52.54       58.72     22.94 o 
   0   9  11     2502.69     2453.18     92.64 o 
   1   9  11      573.17      578.47     45.19 o 
   2   9  11     1996.79     1921.50     91.06 o 
   3   9  11     1703.26     1648.58     84.84 o 
   4   9  11      264.50      288.71     41.04 o 
   5   9  11      576.66      668.13     76.85 o 
   6   9  11       24.37       31.35     69.20 o 
   7   9  11     1125.32      944.06     86.20 o 
   8   9  11     1521.78     1535.95    117.15 o 
   9   9  11       13.81       31.16     19.04 o 
  10   9  11      346.50      305.59     55.42 o 
  11   9  11     1584.38     1706.24    139.88 o 
  12   9  11       42.00       57.14     32.49 o 
 -12  10  11       33.84       63.14     45.24 o 
 -11  10  11        1.45       11.02     19.01 o 
 -10  10  11      237.95      201.80     38.00 o 
  -9  10  11      165.47      151.20     40.38 o 
  -8  10  11       98.49       90.78     30.93 o 
  -7  10  11       69.30       89.08     28.77 o 
  -6  10  11     3324.34     3673.57    204.75 o 
  -5  10  11       11.97        0.00     20.18 o 
  -4  10  11     5494.46     5634.10    135.21 o 
  -3  10  11     1361.47     1271.30     67.58 o 
  -2  10  11      504.65      526.83     43.13 o 
  -1  10  11      531.44      542.38     45.21 o 
   0  10  11      114.79      136.64     23.02 o 
   1  10  11        7.18       20.26     12.45 o 
   2  10  11      223.02      243.51     34.03 o 
   3  10  11      224.88      266.76     39.24 o 
   4  10  11     2179.79     2219.84    135.32 o 
   5  10  11        7.67       35.96     23.79 o 
   6  10  11      953.37      925.65    127.89 o 
   7  10  11       95.71       37.87     32.64 o 
   8  10  11       94.32       19.31     45.85 o 
   9  10  11      299.70      288.91     68.17 o 
  10  10  11     1021.72     1022.05    104.32 o 
  11  10  11       28.56        0.00     28.04 o 
  12  10  11      320.58      311.67     63.87 o 
 -12  11  11        1.70       17.36     24.48 o 
 -11  11  11      279.86      304.73     91.27 o 
 -10  11  11      172.74      193.98     58.74 o 
  -9  11  11     1791.37     1966.32    143.23 o 
  -8  11  11      422.71      354.69     57.25 o 
  -7  11  11      491.58      431.71     75.04 o 
  -6  11  11       75.27       23.67     34.22 o 
  -5  11  11      834.38      727.28     63.73 o 
  -4  11  11     2518.83     2425.18    117.66 o 
  -3  11  11      561.80      538.37     45.12 o 
  -2  11  11      995.95      999.89     67.02 o 
  -1  11  11     1540.10     1451.31     82.37 o 
   0  11  11      434.20      437.47     46.61 o 
   1  11  11      194.13      211.42     27.38 o 
   2  11  11      118.46      129.42     26.10 o 
   3  11  11      257.92      232.29     40.62 o 
   4  11  11       26.95        6.04     46.62 o 
   5  11  11      606.64      556.08     75.36 o 
   6  11  11       11.84       38.99     45.51 o 
   7  11  11       64.22      117.87     64.84 o 
   8  11  11      276.06      218.56     56.11 o 
   9  11  11      151.21       85.80     72.77 o 
  10  11  11      306.10      250.43     79.08 o 
  11  11  11     1006.35     1047.57    133.58 o 
  12  11  11      213.35      212.05     52.48 o 
 -12  12  11      186.37      122.10     48.19 o 
 -11  12  11      126.03       57.40     48.48 o 
 -10  12  11       10.47       39.09     31.74 o 
  -9  12  11      596.38      612.52     92.61 o 
  -8  12  11      516.86      565.63    109.05 o 
  -7  12  11      361.75      470.83     75.18 o 
  -6  12  11      200.80      207.38     41.14 o 
  -5  12  11        9.82       20.82     26.76 o 
  -4  12  11      286.25      347.73     49.34 o 
  -3  12  11      196.67      155.92     26.77 o 
  -2  12  11     5134.75     5244.99    160.07 o 
  -1  12  11     1500.02     1553.53     88.69 o 
   0  12  11      868.53      944.88     69.96 o 
   1  12  11      839.11      958.13     70.64 o 
   2  12  11     1480.84     1564.83    131.74 o 
   3  12  11       18.47       46.98    118.45 o 
   4  12  11       66.84       65.22     52.80 o 
   5  12  11       53.96      105.93     38.78 o 
   6  12  11      803.05      870.71     99.00 o 
   7  12  11      533.78      410.27    116.34 o 
   8  12  11       62.89      141.40    246.91 o 
   9  12  11       55.73       14.30    100.90 o 
  10  12  11        6.21        0.00     24.04 o 
  11  12  11      191.62      276.81     70.54 o 
 -11  13  11        0.14        0.00     22.05 o 
 -10  13  11       32.41       45.68     29.26 o 
  -9  13  11      311.52      235.37     47.61 o 
  -8  13  11       20.85        3.23     20.73 o 
  -7  13  11     1399.31     1343.42    127.23 o 
  -6  13  11      284.26      260.02     45.92 o 
  -5  13  11     1086.38     1020.17     89.57 o 
  -4  13  11     1188.38     1236.82     96.67 o 
  -3  13  11     4410.00     4502.76    150.36 o 
  -2  13  11       51.54       45.84     21.50 o 
  -1  13  11     2451.70     2316.84    117.03 o 
   0  13  11       42.98       61.68     25.37 o 
   1  13  11      869.52      916.78     62.53 o 
   2  13  11     3127.51     3154.04    151.65 o 
   3  13  11      312.92      315.65     57.61 o 
   4  13  11        0.31       12.43     83.68 o 
   5  13  11     1518.89     1524.08    128.85 o 
   6  13  11        4.34      130.60    154.78 o 
   7  13  11      306.87      422.12     72.96 o 
   8  13  11      449.54      318.09     66.54 o 
   9  13  11       82.61      138.61    101.78 o 
  10  13  11      134.06       77.95     30.81 o 
  11  13  11       15.70       27.02     29.85 o 
 -11  14  11        9.67       27.53     21.21 o 
 -10  14  11      191.17      145.90     38.41 o 
  -9  14  11      178.93      119.81     40.93 o 
  -8  14  11      932.78      801.48    102.00 o 
  -7  14  11      285.71      292.74     51.58 o 
  -6  14  11     1456.84     1270.97    106.05 o 
  -5  14  11      318.43      377.37     57.75 o 
  -4  14  11      800.22      724.77     76.45 o 
  -3  14  11       44.90       67.83     23.72 o 
  -2  14  11       13.49       48.11     18.32 o 
  -1  14  11      533.45      648.01     61.68 o 
   0  14  11      740.28      838.83     71.73 o 
   1  14  11       72.96       61.87     19.54 o 
   2  14  11        2.75       58.38     91.30 o 
   3  14  11      433.86      521.14     76.51 o 
   4  14  11       24.00       48.85    104.13 o 
   5  14  11      462.93      487.78     76.82 o 
   6  14  11        0.09       28.65    107.50 o 
   7  14  11      200.84      210.22     93.01 o 
   8  14  11      134.88      155.84     48.25 o 
   9  14  11       54.81      151.66     50.32 o 
  10  14  11        5.21       21.85     76.41 o 
  11  14  11      909.27      960.97    131.61 o 
 -10  15  11       61.53       55.04     28.47 o 
  -9  15  11        7.58       76.54     32.68 o 
  -8  15  11       24.34        4.71     24.27 o 
  -7  15  11     1076.13     1033.11     99.44 o 
  -6  15  11        1.79        9.48     23.04 o 
  -5  15  11      428.10      480.80     63.87 o 
  -4  15  11      252.87      193.99     43.66 o 
  -3  15  11     1623.93     1764.31    120.82 o 
  -2  15  11        7.94       39.88     17.84 o 
  -1  15  11      219.77      287.29     58.16 o 
   0  15  11      256.72      294.85     43.28 o 
   1  15  11       81.76      106.91     37.00 o 
   2  15  11        6.89        0.00     23.31 o 
   3  15  11      235.89      330.88     73.75 o 
   4  15  11       26.11       47.14     26.06 o 
   5  15  11      434.20      632.47    130.13 o 
   6  15  11      549.53      589.47     88.44 o 
   7  15  11      243.27      275.81    251.42 o 
   8  15  11      214.73      172.35     53.05 o 
   9  15  11       18.79       77.22     69.23 o 
  10  15  11      204.69      300.63     72.37 o 
 -10  16  11        8.30        0.00     17.22 o 
  -9  16  11      114.49      196.64     54.38 o 
  -8  16  11       32.81       20.76     19.74 o 
  -7  16  11      199.87      147.00     40.82 o 
  -6  16  11       35.88       22.97     21.03 o 
  -5  16  11      467.03      547.27     70.82 o 
  -4  16  11      266.30      216.92     43.13 o 
  -3  16  11       62.19       65.55     22.04 o 
  -2  16  11       38.43       41.59     30.54 o 
  -1  16  11     1455.49     1583.15    117.33 o 
   0  16  11        2.19        0.00     19.67 o 
   1  16  11       15.42       14.46     17.99 o 
   2  16  11      882.38      771.03    116.86 o 
   3  16  11      118.69      111.78     41.29 o 
   4  16  11      215.59      215.69     62.43 o 
   5  16  11      287.12      287.06     68.23 o 
   6  16  11        3.19       93.52    114.88 o 
   7  16  11       10.98       40.47    127.99 o 
   8  16  11      344.62      370.21    135.75 o 
   9  16  11      706.37      827.69    209.06 o 
  10  16  11        7.14       43.56     34.01 o 
  -9  17  11       94.26       36.50     28.25 o 
  -8  17  11       11.47        0.00     51.32 o 
  -7  17  11      342.18      360.75     66.68 o 
  -6  17  11       19.60       48.74     29.61 o 
  -5  17  11       56.51       46.47     19.16 o 
  -4  17  11       47.74       77.86     30.79 o 
  -3  17  11      210.31      196.40     44.68 o 
  -2  17  11     3310.66     3340.57    174.08 o 
  -1  17  11       31.78       11.49     56.54 o 
   0  17  11      502.17      444.59     59.57 o 
   1  17  11      132.07      149.53     36.78 o 
   2  17  11        0.36       24.00     29.60 o 
   3  17  11      631.87      581.44    105.25 o 
   4  17  11      636.74      619.91    106.02 o 
   5  17  11        1.76        8.14     17.89 o 
   6  17  11      129.44      109.76     41.36 o 
   7  17  11        5.98       91.46    108.10 o 
   8  17  11      563.12      851.18    117.73 o 
   9  17  11      106.19      105.63    151.02 o 
  -9  18  11      388.57      509.14     90.09 o 
  -8  18  11        2.66        0.00     17.56 o 
  -7  18  11       30.38       43.04     20.99 o 
  -6  18  11        1.63        2.64     15.59 o 
  -5  18  11      223.63      195.24     44.82 o 
  -4  18  11      451.52      474.95     70.50 o 
  -3  18  11       56.95       21.55     22.85 o 
  -2  18  11       73.98       58.22     29.70 o 
  -1  18  11      925.76      866.12    107.26 o 
   0  18  11      116.29      209.39     53.08 o 
   1  18  11       93.43       84.67     36.56 o 
   2  18  11       18.28        0.00     27.90 o 
   3  18  11       60.81       41.80     34.72 o 
   4  18  11      191.34      217.05     72.91 o 
   5  18  11      255.05      349.17     85.12 o 
   6  18  11       15.39       10.20     32.19 o 
   7  18  11      326.40      405.19     97.81 o 
   8  18  11       25.93       59.04    252.29 o 
  -8  19  11       74.85       80.91     28.34 o 
  -7  19  11      506.56      494.18     75.42 o 
  -6  19  11      126.26       86.38     26.09 o 
  -5  19  11       14.18        0.00     24.49 o 
  -4  19  11      185.61      234.53     50.22 o 
  -3  19  11      436.07      428.20     78.62 o 
  -2  19  11       57.02       79.67     56.72 o 
  -1  19  11       51.87       25.34     28.11 o 
   0  19  11       37.54       39.85     52.51 o 
   1  19  11        0.16        0.00     20.13 o 
   2  19  11        0.83        0.00     17.89 o 
   3  19  11       10.91       26.20     17.97 o 
   4  19  11      159.81      115.20     54.77 o 
   5  19  11       25.57       31.31     29.61 o 
   6  19  11      106.55       97.48     49.79 o 
   7  19  11      138.08      268.79     82.61 o 
   8  19  11       55.90       98.63     43.31 o 
  -7  20  11        4.54       91.78     68.82 o 
  -6  20  11       14.74       59.36     26.35 o 
  -5  20  11       55.58       35.65     20.88 o 
  -4  20  11       18.45       65.42     76.72 o 
  -3  20  11      263.90      186.56     57.10 o 
  -2  20  11        3.35        0.00     20.12 o 
  -1  20  11      381.90      363.73     75.47 o 
   0  20  11        0.10        0.00     32.25 o 
   1  20  11      698.72      741.79     95.86 o 
   2  20  11        8.03       34.20     38.76 o 
   3  20  11        0.90        5.95     28.90 o 
   4  20  11       67.45       12.27     24.20 o 
   5  20  11      246.27      266.27     75.69 o 
   6  20  11        4.56        0.00     27.84 o 
   7  20  11      138.10      182.30     69.22 o 
  -6  21  11       23.94        6.60     32.20 o 
  -5  21  11      144.79      218.17     61.69 o 
  -4  21  11       10.87        1.24     27.95 o 
  -3  21  11      278.97      202.17     60.23 o 
  -2  21  11       22.81       15.40     70.44 o 
  -1  21  11      114.66      176.10     52.91 o 
   0  21  11        4.40        0.00     56.60 o 
   1  21  11       70.49       80.65     34.79 o 
   2  21  11      251.94      273.20     84.42 o 
   3  21  11      653.23      673.54    127.82 o 
   4  21  11       21.31       35.28     34.67 o 
   5  21  11      144.96      112.93     53.67 o 
   6  21  11      242.37      250.95     81.01 o 
  -4  22  11      632.86      489.77     91.71 o 
  -3  22  11       74.69       63.69     35.01 o 
  -2  22  11      193.93      199.28     58.13 o 
  -1  22  11        3.83        9.47     91.73 o 
   0  22  11        0.01       26.79     25.08 o 
   1  22  11      318.04      323.88     90.06 o 
   2  22  11       17.19       32.58     27.35 o 
   3  22  11      248.38      442.08    108.53 o 
   4  22  11       85.19        0.00     33.07 o 
  -2  23  11       29.52       65.06     32.12 o 
  -1  23  11        4.35       19.92     43.60 o 
   0  23  11      297.63      422.55     86.40 o 
   1  23  11       54.98       37.23     42.32 o 
   2  23  11      862.14      931.64    163.75 o 
 -12   0  12     1529.48     2244.92    325.86 o 
 -10   0  12      602.44      499.88    145.34 o 
  -8   0  12        4.24        2.51     39.68 o 
  -6   0  12     3533.58     3822.37    250.81 o 
  -4   0  12     4688.85     4678.16    267.67 o 
  -2   0  12     1766.86     1835.28     83.81 o 
   0   0  12       47.81      351.45     68.88 o 
   2   0  12      401.48      375.62     37.74 o 
   4   0  12     2275.54     2156.83     69.71 o 
   6   0  12     7186.23     7217.42    233.18 o 
   8   0  12     1426.11     1280.41    137.68 o 
  10   0  12      105.23      122.76     48.43 o 
  12   0  12       26.89        0.00     65.84 o 
 -13   1  12     1160.68     1351.37    180.21 o 
 -12   1  12        0.72        0.00     26.41 o 
 -11   1  12      878.87      665.29    185.56 o 
 -10   1  12      875.17      808.11    130.67 o 
  -9   1  12      867.41      842.25    128.52 o 
  -8   1  12      110.23      172.12     53.17 o 
  -7   1  12       16.84       64.93     39.61 o 
  -6   1  12       26.79       71.35     35.78 o 
  -5   1  12     1163.85     1325.39    121.43 o 
  -4   1  12     1232.61     1303.90    161.62 o 
  -3   1  12     1975.73     1897.93    103.36 o 
  -2   1  12      237.59      275.55     19.35 o 
  -1   1  12       25.66       35.23     13.94 o 
   0   1  12     1603.83     1697.71     95.26 o 
   1   1  12       20.82        4.19     17.52 o 
   2   1  12     2096.20     1900.35     62.59 o 
   3   1  12        5.38       18.29     13.88 o 
   4   1  12      504.21      458.50     26.87 o 
   5   1  12       25.86       19.66      7.02 o 
   6   1  12      103.86      122.36     17.62 o 
   7   1  12      835.18      977.18     69.16 o 
   8   1  12       20.98       22.53     19.23 o 
   9   1  12     1084.75     1205.42     98.93 o 
  10   1  12      158.94      146.93     46.99 o 
  11   1  12      158.79      196.81     45.99 o 
  12   1  12        3.78       28.79     25.57 o 
  13   1  12       49.50       46.46     36.22 o 
 -13   2  12        0.20        0.00     41.31 o 
 -12   2  12     2294.16     2858.99    331.21 o 
 -11   2  12       36.64       31.60     39.51 o 
 -10   2  12     1712.02     2172.10    172.08 o 
  -9   2  12       10.53        0.00     37.91 o 
  -8   2  12      397.76      425.42     71.96 o 
  -7   2  12     1941.31     2165.82    158.30 o 
  -6   2  12     1137.08     1079.40    108.19 o 
  -5   2  12      651.39      560.64     61.75 o 
  -4   2  12     1547.40     1515.01     94.23 o 
  -3   2  12      774.00      803.45     59.79 o 
  -2   2  12        0.06        0.00      4.82 o 
  -1   2  12      890.05      957.88     86.27 o 
   0   2  12       25.25       16.66     15.59 o 
   1   2  12     2443.94     2681.24    108.26 o 
   2   2  12     3238.45     3006.43    102.99 o 
   3   2  12       18.64       10.74      4.08 o 
   4   2  12      286.99      266.04     17.04 o 
   5   2  12        1.80        6.97      5.94 o 
   6   2  12      101.34       70.44     16.42 o 
   7   2  12      117.45       74.06     15.12 o 
   8   2  12      599.55      585.12     47.97 o 
   9   2  12        0.06        0.00     17.65 o 
  10   2  12      820.93      694.49     79.31 o 
  11   2  12      148.55      153.86     37.74 o 
  12   2  12       26.77       40.80     29.56 o 
  13   2  12       24.99       17.82     26.93 o 
 -13   3  12      203.16      205.18     57.58 o 
 -12   3  12       48.11        0.00     49.93 o 
 -11   3  12      128.03      107.08     30.39 o 
 -10   3  12      212.45      251.63     49.90 o 
  -9   3  12        3.30       42.58     27.10 o 
  -8   3  12     1834.60     1582.87    111.96 o 
  -7   3  12      318.29      437.20     60.53 o 
  -6   3  12      358.69      389.18     53.80 o 
  -5   3  12     1036.92     1095.79     86.34 o 
  -4   3  12     2715.32     2851.02    129.88 o 
  -3   3  12      166.74      171.87     54.22 o 
  -2   3  12      326.58      288.87     22.01 o 
  -1   3  12     6472.31     6342.93    148.20 o 
   0   3  12       76.43      102.94     41.54 o 
   1   3  12     1227.62     1247.55     80.55 o 
   2   3  12      685.68      681.17     59.06 o 
   3   3  12      218.08      253.59     16.19 o 
   4   3  12      370.71      329.99     24.11 o 
   5   3  12      324.38      340.81     23.94 o 
   6   3  12       38.69       52.99     16.98 o 
   7   3  12     1588.56     1620.74     73.19 o 
   8   3  12     1140.75     1250.21     70.39 o 
   9   3  12       43.05       36.82     13.74 o 
  10   3  12       41.68       25.53     16.79 o 
  11   3  12      131.51      163.20     35.39 o 
  12   3  12      120.73      101.51     27.92 o 
  13   3  12      315.84      383.72     63.23 o 
 -13   4  12       35.69       40.74     24.35 o 
 -12   4  12      308.21      409.33     74.46 o 
 -11   4  12        1.83        0.00     31.92 o 
 -10   4  12       22.64       49.81     37.75 o 
  -9   4  12       39.93       31.58     14.96 o 
  -8   4  12      665.60      596.51     59.14 o 
  -7   4  12       20.55       17.20     20.36 o 
  -6   4  12      114.49      158.34     27.69 o 
  -5   4  12      131.56      104.21     22.21 o 
  -4   4  12       10.34       10.07      9.30 o 
  -3   4  12     5435.32     5568.49    135.84 o 
  -2   4  12     2475.72     2544.14     69.56 o 
  -1   4  12      433.67      412.86     24.32 o 
   0   4  12     2153.06     2220.85     72.64 o 
   1   4  12      167.53      127.05     28.99 o 
   2   4  12      218.64      240.79     19.86 o 
   3   4  12      168.74      154.44     13.98 o 
   4   4  12      240.05      238.73     22.95 o 
   5   4  12       15.12        1.95      8.80 o 
   6   4  12     3996.95     4044.47    110.67 o 
   7   4  12      154.65      165.69     25.57 o 
   8   4  12      854.02      884.38     68.06 o 
   9   4  12      743.15      678.56     60.43 o 
  10   4  12      471.49      448.04     58.61 o 
  11   4  12      880.75      996.28     81.85 o 
  12   4  12      799.23      712.03     74.00 o 
  13   4  12      100.15       90.56     41.83 o 
 -13   5  12       17.25        0.00     20.17 o 
 -12   5  12      243.74      264.20     48.94 o 
 -11   5  12      814.59      894.46     80.96 o 
 -10   5  12      256.62      194.40     33.80 o 
  -9   5  12        7.34       20.50     22.48 o 
  -8   5  12      147.47      176.37     32.31 o 
  -7   5  12       29.69       11.80     18.93 o 
  -6   5  12      743.02      695.49     59.58 o 
  -5   5  12       97.07       83.06     27.64 o 
  -4   5  12       21.49       20.73     16.34 o 
  -3   5  12       30.54       36.09     13.38 o 
  -2   5  12      758.73      774.48     51.14 o 
  -1   5  12      659.80      645.26     33.95 o 
   0   5  12      520.85      499.21     37.08 o 
   1   5  12      399.25      446.86     32.73 o 
   2   5  12       79.26       93.10     15.37 o 
   3   5  12      403.81      457.19     32.21 o 
   4   5  12      422.24      421.72     31.74 o 
   5   5  12      307.15      377.29     29.01 o 
   6   5  12       65.43       99.39     42.18 o 
   7   5  12     1327.11     1210.81     79.08 o 
   8   5  12        6.43        6.09     30.68 o 
   9   5  12       80.84       55.55     23.44 o 
  10   5  12      408.35      347.10     62.70 o 
  11   5  12     1483.81     1480.18    114.23 o 
  12   5  12       13.28        9.44     34.48 o 
  13   5  12      126.01      115.54     43.37 o 
 -13   6  12       68.44       79.98     28.91 o 
 -12   6  12       19.04        7.76     24.96 o 
 -11   6  12      587.91      579.30     66.80 o 
 -10   6  12        8.72       42.70     26.25 o 
  -9   6  12       12.44        0.00     20.12 o 
  -8   6  12        0.27        0.00     19.30 o 
  -7   6  12        3.89        0.00     21.32 o 
  -6   6  12     1753.43     1722.67     96.64 o 
  -5   6  12      570.31      605.64     57.36 o 
  -4   6  12      214.42      213.25     37.39 o 
  -3   6  12     1080.80      939.26     48.78 o 
  -2   6  12      574.85      659.46     49.86 o 
  -1   6  12       35.95       30.91     16.57 o 
   0   6  12      228.26      190.42     31.91 o 
   1   6  12     1189.69     1179.56     79.52 o 
   2   6  12     3235.89     3191.98     93.97 o 
   3   6  12      613.44      705.76     41.76 o 
   4   6  12      198.09      228.69     22.88 o 
   5   6  12        9.16        0.53      6.84 o 
   6   6  12     2903.76     2990.30    119.85 o 
   7   6  12      762.94      833.83     67.38 o 
   8   6  12      339.40      256.83     49.04 o 
   9   6  12      562.97      491.66     82.10 o 
  10   6  12      472.85      461.87     64.68 o 
  11   6  12      129.79      127.70     36.10 o 
  12   6  12       19.86       58.85     29.29 o 
 -13   7  12       91.34       63.27     23.59 o 
 -12   7  12        2.39        0.00     23.52 o 
 -11   7  12       94.28       60.98     37.42 o 
 -10   7  12      250.33      229.34     45.65 o 
  -9   7  12      276.69      309.78     48.91 o 
  -8   7  12       64.58       55.38     28.93 o 
  -7   7  12      446.73      288.67     67.28 o 
  -6   7  12       21.72       17.59     17.52 o 
  -5   7  12     1474.35     1488.57     91.66 o 
  -4   7  12      481.46      479.41     36.73 o 
  -3   7  12      281.99      216.06     25.86 o 
  -2   7  12     2841.98     2727.58     73.33 o 
  -1   7  12     1317.61     1374.68     64.11 o 
   0   7  12     2006.40     1848.35     75.05 o 
   1   7  12       19.94       40.39     13.86 o 
   2   7  12      193.68      217.55     24.52 o 
   3   7  12     1739.67     1750.23     72.32 o 
   4   7  12      681.87      622.81     40.95 o 
   5   7  12        0.25        0.00     16.32 o 
   6   7  12      153.16      131.46     36.95 o 
   7   7  12        9.75       22.29     13.84 o 
   8   7  12       45.59       66.19     23.73 o 
   9   7  12      595.14      729.02     80.31 o 
  10   7  12      408.49      469.18     70.74 o 
  11   7  12       14.50        0.00     13.29 o 
  12   7  12      470.76      479.24     68.16 o 
 -12   8  12      181.66      157.42     38.08 o 
 -11   8  12       70.56      105.61     30.34 o 
 -10   8  12      640.89      644.34     73.15 o 
  -9   8  12      488.51      481.56     62.82 o 
  -8   8  12      267.37      342.87     48.88 o 
  -7   8  12     1570.93     1521.39    108.92 o 
  -6   8  12     1132.93     1159.95     89.32 o 
  -5   8  12      104.63      113.14     34.67 o 
  -4   8  12       30.04       75.37     14.92 o 
  -3   8  12     1211.39     1193.11     56.64 o 
  -2   8  12       87.95      126.87     17.00 o 
  -1   8  12     1873.65     1816.74     77.09 o 
   0   8  12     1072.55     1145.26     62.12 o 
   1   8  12      252.03      198.76     30.84 o 
   2   8  12        4.37        5.50      8.11 o 
   3   8  12     1053.56      969.14     56.44 o 
   4   8  12        7.72        1.86     13.48 o 
   5   8  12       77.94       54.60     19.83 o 
   6   8  12      186.07      173.73     29.31 o 
   7   8  12      328.35      340.27     43.64 o 
   8   8  12     2226.19     2205.16    117.35 o 
   9   8  12     1123.62     1067.05    100.74 o 
  10   8  12        0.27        0.00     17.94 o 
  11   8  12      610.00      597.51     80.18 o 
  12   8  12        0.35        0.00     23.72 o 
 -12   9  12        0.06       14.28     26.17 o 
 -11   9  12       42.00       29.83     35.78 o 
 -10   9  12      129.63      108.64     32.68 o 
  -9   9  12        4.06        0.00     17.04 o 
  -8   9  12        0.04       46.85     26.13 o 
  -7   9  12      257.83      246.08     46.07 o 
  -6   9  12      569.77      631.01     66.62 o 
  -5   9  12      408.46      448.37     51.64 o 
  -4   9  12     2624.03     2660.60    119.17 o 
  -3   9  12      313.62      296.36     32.38 o 
  -2   9  12      289.12      313.68     33.13 o 
  -1   9  12     1513.86     1457.18     71.45 o 
   0   9  12       87.78       96.78     21.61 o 
   1   9  12      172.80      145.60     21.80 o 
   2   9  12       68.95       75.55     16.94 o 
   3   9  12      518.44      620.89     52.73 o 
   4   9  12      365.66      430.95     49.41 o 
   5   9  12      975.50     1141.21     83.58 o 
   6   9  12      878.88      999.01     82.01 o 
   7   9  12       62.88       55.51     21.65 o 
   8   9  12     2540.01     2574.63    150.48 o 
   9   9  12      520.03      542.87     72.31 o 
  10   9  12       73.09       36.89     22.56 o 
  11   9  12        6.25        2.56     19.41 o 
  12   9  12      159.72      179.80    125.47 o 
 -12  10  12        1.56        0.00     24.94 o 
 -11  10  12       39.63        7.07     16.37 o 
 -10  10  12        6.83        4.56     20.53 o 
  -9  10  12      424.29      474.11     71.60 o 
  -8  10  12        4.89       29.71     22.44 o 
  -7  10  12      331.69      246.77     46.47 o 
  -6  10  12      289.86      258.46     44.28 o 
  -5  10  12     2089.20     2100.25    145.59 o 
  -4  10  12      284.08      188.34     27.87 o 
  -3  10  12      220.45      206.44     28.78 o 
  -2  10  12       16.69       16.17     20.14 o 
  -1  10  12       76.73       42.31     15.60 o 
   0  10  12       68.62       39.75     14.99 o 
   1  10  12        2.99        0.00     15.22 o 
   2  10  12      731.95      732.84     59.41 o 
   3  10  12        4.14        0.00     15.81 o 
   4  10  12      303.74      306.57     43.38 o 
   5  10  12     2749.71     2662.24    131.96 o 
   6  10  12      301.05      229.89     40.14 o 
   7  10  12      273.15      232.42     49.49 o 
   8  10  12        0.44       55.80     95.60 o 
   9  10  12        2.49       10.16     30.76 o 
  10  10  12       22.70        0.00     50.97 o 
  11  10  12       17.36        0.00     34.39 o 
  12  10  12      109.79      107.10    122.33 o 
 -11  11  12       14.27        8.68     37.99 o 
 -10  11  12      234.67      245.60     54.98 o 
  -9  11  12      239.22      219.74     51.12 o 
  -8  11  12      211.67      156.48     37.65 o 
  -7  11  12      972.63      987.98     92.48 o 
  -6  11  12        0.46        0.00     18.43 o 
  -5  11  12        1.94       19.18     12.19 o 
  -4  11  12      594.02      598.30     58.59 o 
  -3  11  12       87.20       60.81     16.74 o 
  -2  11  12     1959.42     1794.41     84.55 o 
  -1  11  12      908.40      909.95     66.10 o 
   0  11  12      318.31      257.44     35.76 o 
   1  11  12     1092.93     1023.18     73.66 o 
   2  11  12      143.82       94.88     26.10 o 
   3  11  12       33.37       16.75     10.58 o 
   4  11  12      488.21      513.26     59.47 o 
   5  11  12       10.55       15.83     10.32 o 
   6  11  12        2.81        0.00     10.46 o 
   7  11  12       25.57       53.00     37.55 o 
   8  11  12        0.13        0.00     33.49 o 
   9  11  12       18.44       27.55     24.93 o 
  10  11  12      426.19      514.95     90.68 o 
  11  11  12       26.25       51.57    126.97 o 
 -11  12  12       22.70       31.00     35.72 o 
 -10  12  12       47.91        0.00     40.74 o 
  -9  12  12      118.55      199.98     74.24 o 
  -8  12  12      977.84      956.69    145.52 o 
  -7  12  12      141.55       63.12     48.00 o 
  -6  12  12       90.10      100.06     33.29 o 
  -5  12  12     1205.26     1165.39     86.37 o 
  -4  12  12      336.89      305.28     54.32 o 
  -3  12  12      156.65      264.42     43.80 o 
  -2  12  12      744.53      733.75     59.15 o 
  -1  12  12      916.62      864.06     66.08 o 
   0  12  12       23.52       37.24     17.54 o 
   1  12  12        4.40        0.00     11.68 o 
   2  12  12     1765.35     1908.57    102.89 o 
   3  12  12      463.43      549.61     62.40 o 
   4  12  12      763.19      819.09     77.23 o 
   5  12  12       15.58       70.16     29.75 o 
   6  12  12      257.37      244.43     52.15 o 
   7  12  12       17.11        4.20     38.60 o 
   8  12  12       53.11      105.61     40.78 o 
   9  12  12        0.73        0.00     71.00 o 
  10  12  12      201.28      155.48     49.85 o 
  11  12  12      623.81      623.41    108.01 o 
 -11  13  12       47.87       75.32     45.30 o 
 -10  13  12       21.69        0.90     28.69 o 
  -9  13  12       62.68       73.29     31.15 o 
  -8  13  12       63.22       56.05     23.60 o 
  -7  13  12       10.68       29.86     50.10 o 
  -6  13  12      842.12      886.84     87.63 o 
  -5  13  12        0.08        0.00     16.30 o 
  -4  13  12      208.70      194.88     41.84 o 
  -3  13  12      330.15      351.21     50.40 o 
  -2  13  12       21.29        9.01     15.03 o 
  -1  13  12        0.02        0.00     16.49 o 
   0  13  12     3591.28     3398.99    140.90 o 
   1  13  12      367.69      335.91     45.33 o 
   2  13  12        5.54       44.10     20.07 o 
   3  13  12     2046.93     2117.45    126.10 o 
   4  13  12      236.11      190.67    112.90 o 
   5  13  12       15.50       33.23     45.81 o 
   6  13  12     1257.28     1289.05    122.03 o 
   7  13  12      276.13      309.66     95.64 o 
   8  13  12        0.09        0.00     24.27 o 
   9  13  12      128.20      103.06     44.34 o 
  10  13  12        7.31        0.00     46.04 o 
 -10  14  12       19.25       48.10     32.01 o 
  -9  14  12       73.98      111.44     40.11 o 
  -8  14  12      933.78     1006.87    115.37 o 
  -7  14  12     1281.21     1265.31    124.74 o 
  -6  14  12       14.65       14.15     22.83 o 
  -5  14  12       91.66       41.27     29.10 o 
  -4  14  12      990.14     1198.73     97.60 o 
  -3  14  12      248.38      265.90     45.78 o 
  -2  14  12      193.24      233.40     36.74 o 
  -1  14  12       74.51       85.71     25.11 o 
   0  14  12      742.05      816.14     70.18 o 
   1  14  12      344.43      287.10     43.11 o 
   2  14  12       12.68        0.00     20.57 o 
   3  14  12      109.06      116.46     31.60 o 
   4  14  12       25.32       34.84     54.92 o 
   5  14  12        5.39       51.04     73.08 o 
   6  14  12       67.66      137.73    116.42 o 
   7  14  12      290.15      407.26     88.59 o 
   8  14  12     1129.52     1111.72    124.45 o 
   9  14  12      134.13      174.57     70.70 o 
  10  14  12       66.14       96.19     45.95 o 
 -10  15  12        6.70       24.81     30.28 o 
  -9  15  12      208.68      245.52     61.80 o 
  -8  15  12      487.35      469.29     80.67 o 
  -7  15  12       23.04        0.00     18.80 o 
  -6  15  12        1.86        0.00     24.00 o 
  -5  15  12      211.97      231.57     44.25 o 
  -4  15  12      339.91      286.70     50.01 o 
  -3  15  12       14.64       20.79     19.29 o 
  -2  15  12      125.67      137.13     33.46 o 
  -1  15  12      363.94      480.00     55.14 o 
   0  15  12      376.35      529.31     59.69 o 
   1  15  12      367.36      357.08     57.15 o 
   2  15  12      439.21      468.89     63.64 o 
   3  15  12       72.51      130.04     31.35 o 
   4  15  12        3.93       49.19     80.62 o 
   5  15  12      282.23      331.54     69.32 o 
   6  15  12       68.30       61.39     30.97 o 
   7  15  12       29.94      113.45     50.00 o 
   8  15  12      162.51      193.62     53.90 o 
   9  15  12      107.09       73.89    170.33 o 
  10  15  12       17.69       55.78     43.73 o 
  -9  16  12       92.98       84.54     39.50 o 
  -8  16  12        0.02        0.00     25.50 o 
  -7  16  12        0.68        0.00     28.94 o 
  -6  16  12      107.61       91.45     33.30 o 
  -5  16  12      977.35     1091.44    100.21 o 
  -4  16  12      348.70      462.50     64.66 o 
  -3  16  12      183.50      223.90     46.27 o 
  -2  16  12      649.56      675.77     76.48 o 
  -1  16  12       65.02       68.36     20.45 o 
   0  16  12        2.73       80.44     34.24 o 
   1  16  12      200.05      294.81     44.13 o 
   2  16  12       85.78       77.65     33.72 o 
   3  16  12      190.81      184.77     51.46 o 
   4  16  12      600.26      634.80     89.50 o 
   5  16  12      200.18      149.94     58.53 o 
   6  16  12      335.28      337.67     66.80 o 
   7  16  12       11.05       16.14    127.42 o 
   8  16  12     1481.01     1694.27    159.91 o 
   9  16  12       16.15       28.16     33.58 o 
  -9  17  12      644.20      759.52    109.24 o 
  -8  17  12        0.53        0.00     46.12 o 
  -7  17  12       22.61       17.60     22.41 o 
  -6  17  12        0.19        0.00     33.75 o 
  -5  17  12        1.66       14.12     18.31 o 
  -4  17  12        0.27        0.00     18.81 o 
  -3  17  12      389.52      400.18     60.53 o 
  -2  17  12       21.04       22.14     23.33 o 
  -1  17  12      758.65      831.52     86.39 o 
   0  17  12       12.86        0.00     37.65 o 
   1  17  12       29.08       65.91     53.36 o 
   2  17  12      491.24      647.92     79.42 o 
   3  17  12      846.06      851.95    159.67 o 
   4  17  12      278.70      411.14     80.52 o 
   5  17  12      335.06      407.52     75.97 o 
   6  17  12       22.94       37.83    131.12 o 
   7  17  12       73.04      181.35     54.77 o 
   8  17  12      141.47      161.10     50.90 o 
  -8  18  12       67.34       28.81     30.50 o 
  -7  18  12       19.16       18.33     29.17 o 
  -6  18  12        1.98       30.81     18.37 o 
  -5  18  12       26.92        1.04     27.80 o 
  -4  18  12        0.06       13.20     14.02 o 
  -3  18  12      329.84      384.94     62.50 o 
  -2  18  12       31.80       58.82     25.60 o 
  -1  18  12       70.48       92.07     39.41 o 
   0  18  12      188.11      174.62     49.46 o 
   1  18  12       53.56       66.64     36.17 o 
   2  18  12       17.01        0.00     30.88 o 
   3  18  12      567.31      711.34    120.84 o 
   4  18  12      225.40      255.47    179.77 o 
   5  18  12      195.47      298.86    146.71 o 
   6  18  12       65.60      123.35    138.45 o 
   7  18  12       42.28       71.02    199.18 o 
   8  18  12      628.09      693.35    125.95 o 
  -7  19  12       38.48       61.21     23.07 o 
  -6  19  12       36.64        0.00     15.96 o 
  -5  19  12       40.00      129.54     51.23 o 
  -4  19  12      314.69      380.46     66.20 o 
  -3  19  12      165.36      233.20     51.13 o 
  -2  19  12       53.34       89.21     33.88 o 
  -1  19  12       75.23       84.31     36.80 o 
   0  19  12       16.56        0.00     25.77 o 
   1  19  12      264.71      180.15     85.60 o 
   2  19  12        2.99       30.35     28.15 o 
   3  19  12       64.29      129.39     58.50 o 
   4  19  12        0.09       43.56     38.53 o 
   5  19  12       16.78       28.80    120.98 o 
   6  19  12        1.02       42.01    302.88 o 
   7  19  12       51.29      148.30    100.49 o 
  -6  20  12      109.15      117.38     34.25 o 
  -5  20  12      189.23      132.15     32.51 o 
  -4  20  12        1.13       99.40     33.51 o 
  -3  20  12       32.81       45.46     52.66 o 
  -2  20  12       36.47       63.49     45.57 o 
  -1  20  12       15.38       22.45     32.78 o 
   0  20  12       52.81       32.78     39.58 o 
   1  20  12      116.13      113.68     48.99 o 
   2  20  12      469.63      374.16     95.23 o 
   3  20  12        3.15        0.00     40.01 o 
   4  20  12        5.65       60.71     42.15 o 
   5  20  12       10.46        0.00     19.16 o 
   6  20  12       19.83        9.63    112.43 o 
  -5  21  12      172.51      222.98     63.73 o 
  -4  21  12      115.66      118.00     44.68 o 
  -3  21  12        8.28       31.27     57.02 o 
  -2  21  12        6.79       20.97     23.98 o 
  -1  21  12      200.33      261.97     68.98 o 
   0  21  12      148.15      134.58     54.14 o 
   1  21  12       13.64       18.04     22.78 o 
   2  21  12       46.91       34.11     27.11 o 
   3  21  12        0.04       16.43     19.72 o 
   4  21  12       13.87        6.24     15.79 o 
  -3  22  12       17.89       10.89     30.95 o 
  -2  22  12       20.79        2.12     24.32 o 
  -1  22  12        0.10       36.11     38.40 o 
   0  22  12      249.16      256.54     77.89 o 
   1  22  12        9.32       13.09     38.37 o 
   2  22  12       57.66      125.91     59.17 o 
 -13   0  13      307.87      371.20    147.29 o 
 -11   0  13      943.35      977.90    218.94 o 
  -9   0  13     1840.10     1818.96    272.43 o 
  -7   0  13     1342.07     1533.15    193.85 o 
  -5   0  13      286.00      406.40     89.23 o 
  -3   0  13     2018.56     1775.76     90.55 o 
  -1   0  13      187.14      170.55     43.37 o 
   1   0  13      208.15      180.04     47.87 o 
   3   0  13     1521.80     1621.69     79.02 o 
   5   0  13     7884.33     8360.24    153.62 o 
   7   0  13       53.54        7.14     24.26 o 
   9   0  13      155.73      216.19     62.03 o 
  11   0  13     1477.15     1277.99    158.77 o 
 -13   1  13       25.11       63.06     50.64 o 
 -12   1  13      962.95      952.32    156.25 o 
 -11   1  13       16.95        0.00     36.07 o 
 -10   1  13     1332.14     1492.12    181.56 o 
  -9   1  13       38.24       41.39     33.22 o 
  -8   1  13      173.42      300.70     66.78 o 
  -7   1  13       49.04       17.20     21.69 o 
  -6   1  13       86.94      158.56     50.09 o 
  -5   1  13      360.21      341.61     58.99 o 
  -4   1  13      463.89      437.10     73.93 o 
  -3   1  13      248.11      294.08     35.54 o 
  -2   1  13       52.43       35.91     14.44 o 
  -1   1  13     1315.69     1455.52     66.25 o 
   0   1  13        1.05        0.00      7.15 o 
   1   1  13       58.32       61.11     34.54 o 
   2   1  13        0.14        0.00     15.22 o 
   3   1  13        2.42        4.33     11.90 o 
   4   1  13     7140.77     6782.93    122.55 o 
   5   1  13        6.07        9.47      9.04 o 
   6   1  13     2965.91     3102.52     98.97 o 
   7   1  13     2438.67     2554.81    113.94 o 
   8   1  13        4.39       10.42     16.54 o 
   9   1  13      189.28      180.13     36.39 o 
  10   1  13        9.19        0.00     21.35 o 
  11   1  13      100.90      168.36     41.56 o 
  12   1  13      122.03      240.49     50.05 o 
 -13   2  13       46.52        0.00     74.07 o 
 -12   2  13      163.31      181.29    114.44 o 
 -11   2  13     1108.38     1247.41    171.34 o 
 -10   2  13      125.75      124.41     50.43 o 
  -9   2  13      509.53      548.88     89.27 o 
  -8   2  13      427.76      561.11     99.43 o 
  -7   2  13      183.72      252.19     57.22 o 
  -6   2  13        1.63        3.28     37.87 o 
  -5   2  13       16.90       67.50     21.97 o 
  -4   2  13      929.68      922.67     81.55 o 
  -3   2  13     1399.38     1383.03     94.68 o 
  -2   2  13        0.23        3.38      5.67 o 
  -1   2  13      230.44      149.93     30.47 o 
   0   2  13      850.59     1003.23     67.78 o 
   1   2  13      440.54      357.29     42.10 o 
   2   2  13      712.61      768.27     53.68 o 
   3   2  13     3752.95     3822.38    120.88 o 
   4   2  13       89.10       64.80      7.58 o 
   5   2  13     3239.76     3342.50     77.92 o 
   6   2  13     5943.12     6068.74    123.14 o 
   7   2  13      522.88      471.29     48.22 o 
   8   2  13       29.16       13.76     16.43 o 
   9   2  13     1199.21     1261.99    100.10 o 
  10   2  13      844.06      914.05     91.04 o 
  11   2  13      122.21      118.03     36.63 o 
  12   2  13      168.70      161.03     58.93 o 
 -13   3  13       13.39       84.79     48.88 o 
 -12   3  13      676.89      931.19    293.80 o 
 -11   3  13       20.22       33.31     22.40 o 
 -10   3  13      354.14      459.67     84.34 o 
  -9   3  13      617.12      607.88     91.43 o 
  -8   3  13      388.86      401.27     72.28 o 
  -7   3  13      503.69      580.69     65.46 o 
  -6   3  13      477.54      593.71     68.66 o 
  -5   3  13      152.02      110.34     31.84 o 
  -4   3  13     4003.30     3891.65    195.19 o 
  -3   3  13     1493.59     1531.42     82.42 o 
  -2   3  13     2254.99     2212.73     93.49 o 
  -1   3  13     2065.41     2025.11    123.50 o 
   0   3  13      463.02      473.37     57.75 o 
   1   3  13       50.02       35.02     18.18 o 
   2   3  13     4295.04     4368.38    140.32 o 
   3   3  13     1705.77     1701.32     87.46 o 
   4   3  13     1821.33     1795.04     56.81 o 
   5   3  13     3953.80     3741.42     89.32 o 
   6   3  13     2278.03     2257.51     79.06 o 
   7   3  13      561.06      562.52     45.27 o 
   8   3  13      618.98      689.63     60.69 o 
   9   3  13       16.45        6.60     17.19 o 
  10   3  13       50.39       41.32     27.15 o 
  11   3  13      574.81      613.36     76.20 o 
  12   3  13      590.51      793.76    108.84 o 
 -12   4  13      165.00      195.71     41.96 o 
 -11   4  13      152.09      206.84     55.67 o 
 -10   4  13      727.63      800.26     74.36 o 
  -9   4  13     1193.18     1436.98     96.04 o 
  -8   4  13       31.91       64.92     24.55 o 
  -7   4  13     1510.82     1459.38     94.81 o 
  -6   4  13      834.84      801.71     79.48 o 
  -5   4  13        2.28        0.00     20.74 o 
  -4   4  13      173.79      189.86     31.31 o 
  -3   4  13      391.84      367.28     40.81 o 
  -2   4  13     1869.24     1847.30     75.35 o 
  -1   4  13       91.70       66.05     18.55 o 
   0   4  13       92.96       25.85     52.06 o 
   1   4  13      135.85      107.29     26.90 o 
   2   4  13      937.13     1055.48     76.11 o 
   3   4  13     2771.21     2739.33     71.71 o 
   4   4  13       48.63       40.08     10.42 o 
   5   4  13     3177.18     3143.28     78.01 o 
   6   4  13      368.35      364.93     35.94 o 
   7   4  13      156.01      151.70     31.90 o 
   8   4  13       42.63       21.91     21.25 o 
   9   4  13       80.95      142.89     44.11 o 
  10   4  13      193.81      208.97     56.83 o 
  11   4  13      107.61       39.42     37.35 o 
  12   4  13      164.80       90.40     42.86 o 
 -12   5  13        0.64        6.04     25.77 o 
 -11   5  13       70.16       78.59     26.51 o 
 -10   5  13      516.73      525.94     60.81 o 
  -9   5  13     1293.65     1359.86     93.04 o 
  -8   5  13     1133.99     1059.66     85.30 o 
  -7   5  13      131.30       81.33     29.89 o 
  -6   5  13      105.67       52.85     20.32 o 
  -5   5  13      139.91      141.86     22.40 o 
  -4   5  13      325.46      228.43     53.07 o 
  -3   5  13      333.52      276.40     56.24 o 
  -2   5  13       85.64       73.31     16.00 o 
  -1   5  13      334.65      358.47     32.60 o 
   0   5  13     1090.95     1324.33    118.05 o 
   1   5  13     1638.82     1614.85     94.25 o 
   2   5  13     1083.68     1089.02     76.93 o 
   3   5  13       15.17       18.00     15.30 o 
   4   5  13      308.23      335.38     28.95 o 
   5   5  13        2.49        5.37     10.54 o 
   6   5  13      337.64      267.74     39.61 o 
   7   5  13      306.44      321.15     36.53 o 
   8   5  13      224.61      242.49     49.25 o 
   9   5  13        6.19       93.06     60.52 o 
  10   5  13       51.19       79.38     35.96 o 
  11   5  13       93.49      153.83     48.93 o 
  12   5  13      238.95      286.19     74.48 o 
 -12   6  13       83.56       72.42     33.96 o 
 -11   6  13      275.88      274.75     61.17 o 
 -10   6  13      214.09      280.93     45.99 o 
  -9   6  13        0.07        0.00     17.63 o 
  -8   6  13     1341.64     1395.31     98.06 o 
  -7   6  13       64.92       26.20     19.06 o 
  -6   6  13      186.29      158.01     44.80 o 
  -5   6  13       24.42       46.37     27.72 o 
  -4   6  13       60.64       31.75     33.50 o 
  -3   6  13       20.86       37.45     14.32 o 
  -2   6  13      803.27      676.10     81.91 o 
  -1   6  13      564.49      560.00     44.50 o 
   0   6  13      412.97      406.35     48.40 o 
   1   6  13      650.72      570.60     57.20 o 
   2   6  13      269.18      294.86     42.02 o 
   3   6  13     1106.77     1127.77     53.73 o 
   4   6  13       38.33       25.26     14.38 o 
   5   6  13       51.22       37.32     20.43 o 
   6   6  13      385.27      432.69     45.71 o 
   7   6  13      860.47      786.80     64.71 o 
   8   6  13      520.02      551.48    132.39 o 
   9   6  13      290.65      226.91    114.35 o 
  10   6  13       21.07       62.46     27.40 o 
  11   6  13       93.91      117.03     43.69 o 
  12   6  13      221.52      379.46     79.25 o 
 -12   7  13        4.27       30.62     27.63 o 
 -11   7  13       45.85       70.83     29.90 o 
 -10   7  13      698.51      632.60     87.52 o 
  -9   7  13      251.45      139.11     41.79 o 
  -8   7  13      260.16      176.70     76.63 o 
  -7   7  13       67.85       63.30     24.85 o 
  -6   7  13     1323.32     1465.36    109.08 o 
  -5   7  13      458.35      368.39     58.10 o 
  -4   7  13      192.22      213.45     39.00 o 
  -3   7  13       90.36      102.77     25.05 o 
  -2   7  13       69.37       84.43     18.67 o 
  -1   7  13      511.63      581.27     42.27 o 
   0   7  13       21.10       24.37     11.41 o 
   1   7  13      362.44      412.53     48.98 o 
   2   7  13       19.05       43.52     12.19 o 
   3   7  13     1380.69     1378.03     65.33 o 
   4   7  13      704.06      684.30     45.74 o 
   5   7  13      178.25      193.64     29.52 o 
   6   7  13        4.38        0.00     14.89 o 
   7   7  13       14.78       16.44     25.88 o 
   8   7  13      857.26      683.90    109.05 o 
   9   7  13        4.12        0.00     86.48 o 
  10   7  13        9.55        0.00     95.99 o 
  11   7  13       13.98        0.00     28.54 o 
  12   7  13      439.92      582.87     95.02 o 
 -12   8  13      270.59      180.58     50.51 o 
 -11   8  13       71.09       76.12     28.49 o 
 -10   8  13       16.61        0.00     38.19 o 
  -9   8  13      744.75      722.88     88.77 o 
  -8   8  13      768.19      864.92     92.38 o 
  -7   8  13      382.69      335.81     53.28 o 
  -6   8  13      411.07      343.59     59.77 o 
  -5   8  13     3479.03     3484.05    191.91 o 
  -4   8  13      257.65      235.07     42.80 o 
  -3   8  13      359.05      290.11     36.99 o 
  -2   8  13      515.92      556.09     43.78 o 
  -1   8  13     1051.43     1128.18     62.03 o 
   0   8  13      692.90      635.47     47.12 o 
   1   8  13        8.14       36.08     26.16 o 
   2   8  13      566.75      536.25     41.78 o 
   3   8  13        9.21        4.33      7.25 o 
   4   8  13      202.09      134.49     38.58 o 
   5   8  13     1454.66     1485.96    122.77 o 
   6   8  13        0.58       31.12     15.25 o 
   7   8  13      292.44      305.47     43.92 o 
   8   8  13       17.39       55.71     54.74 o 
   9   8  13       31.35       25.93     28.74 o 
  10   8  13      295.32      119.06     69.38 o 
  11   8  13        4.99        3.06     51.52 o 
  12   8  13       96.69       82.05     73.15 o 
 -12   9  13        7.81        0.00     22.53 o 
 -11   9  13       26.78       19.67     27.92 o 
 -10   9  13      480.20      495.64     77.69 o 
  -9   9  13      258.09      180.59     40.81 o 
  -8   9  13     1062.74     1023.98    101.69 o 
  -7   9  13      284.16      373.77     68.75 o 
  -6   9  13      530.59      552.22     77.51 o 
  -5   9  13       65.21       71.36     27.64 o 
  -4   9  13     2489.43     2515.32    152.79 o 
  -3   9  13      295.11      303.83     33.51 o 
  -2   9  13     1169.84     1126.08     63.91 o 
  -1   9  13       51.99       49.01     21.30 o 
   0   9  13       16.70        0.00     16.04 o 
   1   9  13     1801.98     1889.85    109.66 o 
   2   9  13       16.26       20.22     12.42 o 
   3   9  13     1457.91     1408.43     79.87 o 
   4   9  13        0.24       15.47     17.85 o 
   5   9  13      808.92      804.15     68.84 o 
   6   9  13      776.83      685.53     68.16 o 
   7   9  13       97.45       86.67     30.05 o 
   8   9  13      985.62      872.54    179.28 o 
   9   9  13       36.69       71.75     49.36 o 
  10   9  13      126.42       87.18     43.09 o 
  11   9  13        0.51        0.00     58.88 o 
 -11  10  13      283.77      312.40     60.69 o 
 -10  10  13      562.82      628.90     99.19 o 
  -9  10  13        3.01        0.00     25.81 o 
  -8  10  13      250.95      178.10     52.19 o 
  -7  10  13     2408.35     2493.37    181.29 o 
  -6  10  13      136.32      117.76     37.93 o 
  -5  10  13      896.67     1007.98    101.22 o 
  -4  10  13      436.98      405.52     53.05 o 
  -3  10  13      825.57      799.11     55.14 o 
  -2  10  13      209.50      245.48     30.51 o 
  -1  10  13      795.50      787.61     56.05 o 
   0  10  13       47.00       57.12     15.50 o 
   1  10  13      350.85      369.64     46.74 o 
   2  10  13       86.39       60.84     18.89 o 
   3  10  13       60.97       29.34     18.09 o 
   4  10  13      196.73      184.67     33.18 o 
   5  10  13        0.96        7.24     13.26 o 
   6  10  13       50.14       45.58     28.97 o 
   7  10  13       19.45       32.52     13.32 o 
   8  10  13       57.29        0.00    104.46 o 
   9  10  13        6.25        0.00     52.63 o 
  10  10  13        0.41        0.00     82.82 o 
  11  10  13       69.59       55.75     33.77 o 
 -11  11  13        2.75        1.61     20.86 o 
 -10  11  13       15.19       38.89     32.24 o 
  -9  11  13      464.61      501.70     89.51 o 
  -8  11  13       27.88       10.06     17.21 o 
  -7  11  13       32.88        0.00     20.19 o 
  -6  11  13      986.96      877.28    101.09 o 
  -5  11  13      161.07      197.05     51.99 o 
  -4  11  13      480.11      541.38     57.42 o 
  -3  11  13       32.39       27.62     16.38 o 
  -2  11  13     3645.19     3647.99    123.47 o 
  -1  11  13      353.70      353.97     38.07 o 
   0  11  13      585.71      543.13     52.10 o 
   1  11  13       46.86       63.58     30.88 o 
   2  11  13      232.33      267.26     35.86 o 
   3  11  13      549.95      587.88     62.76 o 
   4  11  13      105.67       49.52     31.92 o 
   5  11  13       17.43       19.18     16.27 o 
   6  11  13      184.41      258.51     44.78 o 
   7  11  13       17.37       25.46     21.28 o 
   8  11  13        1.46       19.60     45.64 o 
   9  11  13       10.20       40.82     68.44 o 
  10  11  13        0.85        0.00     62.13 o 
  11  11  13       45.57        2.49     49.23 o 
 -11  12  13      214.08      265.48     65.56 o 
 -10  12  13       71.52       38.27     60.87 o 
  -9  12  13     1579.84     1807.97    169.51 o 
  -8  12  13       83.43      102.31     39.52 o 
  -7  12  13        2.54        3.35     28.14 o 
  -6  12  13      195.73      176.44     38.62 o 
  -5  12  13      229.96      235.16     38.54 o 
  -4  12  13        3.82        0.00     37.07 o 
  -3  12  13      515.61      568.61     58.39 o 
  -2  12  13       34.31       19.15     17.42 o 
  -1  12  13     1401.79     1298.76     82.34 o 
   0  12  13        8.93        3.42     14.61 o 
   1  12  13        7.77       16.80     34.05 o 
   2  12  13      827.73      837.29     69.90 o 
   3  12  13      811.42      932.97     81.95 o 
   4  12  13        2.22        0.00     23.38 o 
   5  12  13      484.14      428.96     56.57 o 
   6  12  13       81.91      100.61     42.77 o 
   7  12  13       51.67        0.00     27.89 o 
   8  12  13       16.26      146.23     83.96 o 
   9  12  13      567.70      563.91    178.64 o 
  10  12  13       66.90        0.00     94.79 o 
 -10  13  13       52.27       48.20     28.19 o 
  -9  13  13      166.43      302.27     67.16 o 
  -8  13  13      123.86       70.74     31.18 o 
  -7  13  13      611.41      674.34     91.85 o 
  -6  13  13       13.36       25.09     21.66 o 
  -5  13  13       89.93       68.61     24.54 o 
  -4  13  13      171.52      171.12     38.20 o 
  -3  13  13       96.28      117.94     31.10 o 
  -2  13  13      117.42       90.73     19.38 o 
  -1  13  13     1439.79     1356.62     87.82 o 
   0  13  13        9.38       15.04     13.71 o 
   1  13  13      322.99      313.75     59.56 o 
   2  13  13       42.68       34.92     17.75 o 
   3  13  13      959.11      992.05     88.07 o 
   4  13  13     1781.39     2013.11    125.05 o 
   5  13  13        5.73       26.07     23.07 o 
   6  13  13        0.08        0.00     17.07 o 
   7  13  13       37.39       15.06     42.53 o 
   8  13  13      194.37       47.14     59.65 o 
   9  13  13      479.61      518.21    173.90 o 
  10  13  13      132.55      142.30     98.65 o 
 -10  14  13        0.55        0.00     29.92 o 
  -9  14  13      178.22      193.68     55.34 o 
  -8  14  13      529.24      480.10     87.48 o 
  -7  14  13      222.72      246.44     68.08 o 
  -6  14  13       82.38       84.26     25.63 o 
  -5  14  13      624.98      681.87     76.17 o 
  -4  14  13      350.57      371.43     68.68 o 
  -3  14  13     1222.46     1408.28    106.07 o 
  -2  14  13      167.57      261.33     70.98 o 
  -1  14  13        3.95        0.00     20.32 o 
   0  14  13      182.48      154.65     30.27 o 
   1  14  13      960.86     1024.80     81.84 o 
   2  14  13       22.10       35.59     33.79 o 
   3  14  13       22.62       21.65     16.30 o 
   4  14  13       36.43       39.74     25.18 o 
   5  14  13       26.05       58.72     32.11 o 
   6  14  13      219.63      221.00     54.89 o 
   7  14  13       86.30       98.62     72.29 o 
   8  14  13        1.66        0.00     89.17 o 
   9  14  13        6.88       78.87     82.78 o 
  -9  15  13      232.40      276.11     63.01 o
[truncated: 103,502 more chars]
